# Supplementary material for: Analysis of inositol phosphate metabolism by capillary electrophoresis electrospray ionization mass spectrometry
Source: Nat Commun. 2020 Nov 27;11:6035. doi: 10.1038/s41467-020-19928-x (PMC7695695; doi:10.1038/s41467-020-19928-x)
Supplement: Supplementary file 4 — Source Data [file 41467_2020_19928_MOESM4_ESM.xlsx]

## Sheet: Fig.1b
#"-ESI EIC(418.9551) Scan Frag=140.0V 20200408-04.d Smooth "						#"-ESI EIC(248.9571) Scan Frag=140.0V 20200408-04.d Smooth "						#"-ESI EIC(288.9402) Scan Frag=140.0V 20200408-04.d Smooth "							#"-ESI EIC(331.9335) Scan Frag=140.0V 20200408-04.d Smooth "						#"-ESI EIC(371.9166) Scan Frag=140.0V 20200408-04.d Smooth "				#"-ESI EIC(411.8998) Scan Frag=140.0V 20200408-04.d Smooth "
#Point	X(Minutes)	Y(Counts)				#Point	X(Minutes)	Y(Counts)				#Point	X(Minutes)	Y(Counts)					#Point	X(Minutes)	Y(Counts)				#Point	X(Minutes)	Y(Counts)		#Point	X(Minutes)	Y(Counts)
0	0.039	0.0170622				0	0.039	0.0127967				0	0.039	0.0170622					0	0.039	0.00426555				0	0.039	0.0426555		0	0.039	0.00426555
1	0.05	0				1	0.05	0.0298589				1	0.05	0					1	0.05	0.00426555				1	0.05	0		1	0.05	0.00426555
2	0.061	0.00853111				2	0.061	0				2	0.061	0.0213278					2	0.061	0.00853111				2	0.061	0.0170622		2	0.061	0.0426555
3	0.072	0				3	0.072	0				3	0.072	0					3	0.072	0.0127967				3	0.072	0.0213278		3	0.072	0
4	0.083	0.0127967				4	0.083	0.00426555				4	0.083	0.00426555					4	0.083	0.00853111				4	0.083	0.0341244		4	0.083	0.00426555
5	0.094	0.0255933				5	0.094	0				5	0.094	0.0213278					5	0.094	0				5	0.094	0.0597178		5	0.094	0
6	0.105	0.0213278				6	0.105	0				6	0.105	0.0511866					6	0.105	0.0127967				6	0.105	0.0426555		6	0.105	0
7	0.116	0.238676				7	0.116	0.523954				7	0.116	0.179948					7	0.116	0.0715248				7	0.116	0.0818296		7	0.116	0.109555
8	0.127	0.404326				8	0.127	0.795063				8	0.127	0.263978					8	0.127	0.125908				8	0.127	0.115863		8	0.127	0.172094
9	0.149	0.585866				9	0.149	0.999026				9	0.149	0.331706					9	0.149	0.19323				9	0.149	0.154156		9	0.149	0.229771
10	0.16	0.727417				10	0.16	1.05499				10	0.16	0.36016					10	0.16	0.256111				10	0.16	0.189304		10	0.16	0.267407
11	0.171	0.782178				11	0.171	0.957774				11	0.171	0.347852					11	0.171	0.292452				11	0.171	0.218588		11	0.171	0.281281
12	0.182	0.742698				12	0.182	0.771654				12	0.182	0.313922					12	0.182	0.288393				12	0.182	0.245558		12	0.182	0.275827
13	0.193	0.641791				13	0.193	0.575122				13	0.193	0.280586					13	0.193	0.249819				13	0.193	0.273255		13	0.193	0.253601
14	0.204	0.525777				14	0.204	0.417312				14	0.204	0.259944					14	0.204	0.201194				14	0.204	0.29846		14	0.204	0.214338
15	0.215	0.425274				15	0.215	0.314379				15	0.215	0.256142					15	0.215	0.169884				15	0.215	0.314111		15	0.215	0.163815
16	0.226	0.348398				16	0.226	0.264017				16	0.226	0.273083					16	0.226	0.169113				16	0.226	0.316813		16	0.226	0.117138
17	0.237	0.291323				17	0.237	0.255976				17	0.237	0.312425					17	0.237	0.191751				17	0.237	0.309219		17	0.237	0.0895349
18	0.248	0.249091				18	0.248	0.281533				18	0.248	0.367554					18	0.248	0.218661				18	0.248	0.295695		18	0.248	0.085658
19	0.259	0.219635				19	0.259	0.328934				19	0.259	0.42159					19	0.259	0.232981				19	0.259	0.277954		19	0.259	0.0969761
20	0.27	0.205123				20	0.27	0.388326				20	0.27	0.455157					20	0.27	0.23008				20	0.27	0.259244		20	0.27	0.109294
21	0.281	0.209552				21	0.281	0.449618				21	0.281	0.457041					21	0.281	0.216797				21	0.281	0.247652		21	0.281	0.111749
22	0.292	0.232191				22	0.292	0.501183				22	0.292	0.428249					22	0.292	0.201994				22	0.292	0.250777		22	0.292	0.102495
23	0.303	0.262765				23	0.303	0.528147				23	0.303	0.379342					23	0.303	0.188484				23	0.303	0.265438		23	0.303	0.086583
24	0.314	0.287319				24	0.314	0.518371				24	0.314	0.325866					24	0.314	0.174375				24	0.314	0.27684		24	0.314	0.0702491
25	0.325	0.29879				25	0.325	0.472327				25	0.325	0.28202					25	0.325	0.159428				25	0.325	0.268479		25	0.325	0.0563757
26	0.336	0.298365				26	0.336	0.405322				26	0.336	0.257064					26	0.336	0.149803				26	0.336	0.236956		26	0.336	0.0444124
27	0.347	0.289082				27	0.347	0.34215				27	0.347	0.252114					27	0.347	0.153924				27	0.347	0.194374		27	0.347	0.0334381
28	0.358	0.27141				28	0.358	0.303613				28	0.358	0.260722					28	0.358	0.17421				28	0.358	0.158303		28	0.358	0.0240468
29	0.369	0.244528				29	0.369	0.295854				29	0.369	0.272726					29	0.369	0.204469				29	0.369	0.138457		29	0.369	0.0178128
30	0.38	0.213933				30	0.38	0.309439				30	0.38	0.278364					30	0.38	0.235412				30	0.38	0.13335		30	0.38	0.0158845
31	0.391	0.192533				31	0.391	0.330404				31	0.391	0.271074					31	0.391	0.25992				31	0.391	0.135462		31	0.391	0.0183744
32	0.402	0.193648				32	0.402	0.349424				32	0.402	0.250327					32	0.402	0.275251				32	0.402	0.137033		32	0.402	0.0240452
33	0.413	0.221573				33	0.413	0.363617				33	0.413	0.220405					33	0.413	0.279659				33	0.413	0.132465		33	0.413	0.0301924
34	0.424	0.265518				34	0.424	0.375779				34	0.424	0.187786					34	0.424	0.271813				34	0.424	0.120757		34	0.424	0.0339456
35	0.435	0.307123				35	0.435	0.391725				35	0.435	0.157541					35	0.435	0.252663				35	0.435	0.104952		35	0.435	0.0341341
36	0.446	0.332358				36	0.446	0.417428				36	0.446	0.131707					36	0.446	0.225834				36	0.446	0.0901684		36	0.446	0.0336081
37	0.457	0.335278				37	0.457	0.452399				37	0.457	0.111323					37	0.457	0.194949				37	0.457	0.0795841		37	0.457	0.0378461
38	0.468	0.313198				38	0.468	0.487295				38	0.468	0.0989958					38	0.468	0.163473				38	0.468	0.0735004		38	0.468	0.0518562
39	0.479	0.268				39	0.479	0.515395				39	0.479	0.0998243					39	0.479	0.136018				39	0.479	0.0712746		39	0.479	0.075558
40	0.49	0.212751				40	0.49	0.543001				40	0.49	0.119363					40	0.49	0.120193				40	0.49	0.0728559		40	0.49	0.101609
41	0.501	0.169273				41	0.501	0.581976				41	0.501	0.157095					41	0.501	0.122598				41	0.501	0.0784685		41	0.501	0.118558
42	0.512	0.155008				42	0.512	0.628745				42	0.512	0.203228					42	0.512	0.143563				42	0.512	0.0872326		42	0.512	0.118807
43	0.523	0.172526				43	0.523	0.662078				43	0.523	0.239913					43	0.523	0.17448				43	0.523	0.0959056		43	0.523	0.103848
44	0.534	0.211873				44	0.534	0.660654				44	0.534	0.253146					44	0.534	0.201506				44	0.534	0.100701		44	0.534	0.082027
45	0.545	0.256623				45	0.545	0.621832				45	0.545	0.245129					45	0.545	0.214092				45	0.545	0.100358		45	0.545	0.061993
46	0.556	0.293894				46	0.556	0.562542				46	0.556	0.233257					46	0.556	0.211376				46	0.556	0.0986607		46	0.556	0.0480628
47	0.567	0.320594				47	0.567	0.50485				47	0.567	0.233796					47	0.567	0.19966				47	0.567	0.101632		47	0.567	0.0401022
48	0.578	0.344149				48	0.578	0.459376				48	0.578	0.247765					48	0.578	0.185902				48	0.578	0.113775		48	0.578	0.0356925
49	0.589	0.373593				49	0.589	0.426285				49	0.589	0.263258					49	0.589	0.173343				49	0.589	0.134359		49	0.589	0.0330605
50	0.6	0.404458				50	0.6	0.402685				50	0.6	0.271212					50	0.6	0.163261				50	0.6	0.159362		50	0.6	0.0323009
51	0.611	0.419775				51	0.611	0.390062				51	0.611	0.272231					51	0.611	0.157936				51	0.611	0.184833		51	0.611	0.0349394
52	0.623	0.408452				52	0.623	0.39224				52	0.623	0.271847					52	0.623	0.159856				52	0.623	0.212277		52	0.623	0.0429762
53	0.634	0.377046				53	0.634	0.411603				53	0.634	0.273245					53	0.634	0.169306				53	0.634	0.24795		53	0.634	0.0564074
54	0.645	0.3443				54	0.645	0.447058				54	0.645	0.278061					54	0.645	0.184081				54	0.645	0.295335		54	0.645	0.0725232
55	0.656	0.326715				55	0.656	0.49274				55	0.656	0.288921					55	0.656	0.201309				55	0.656	0.346637		55	0.656	0.0875634
56	0.667	0.329408				56	0.667	0.538037				56	0.667	0.305835					56	0.667	0.219737				56	0.667	0.382014		56	0.667	0.0993645
57	0.678	0.34172				57	0.678	0.569593				57	0.678	0.321114					57	0.678	0.238263				57	0.678	0.382046		57	0.678	0.108601
58	0.689	0.34231				58	0.689	0.577427				58	0.689	0.321317					58	0.689	0.255406				58	0.689	0.343677		58	0.689	0.11627
59	0.7	0.3137				59	0.7	0.563434				59	0.7	0.296193					59	0.7	0.269307				59	0.7	0.285881		59	0.7	0.120217
60	0.711	0.258318				60	0.711	0.542674				60	0.711	0.248065					60	0.711	0.279031				60	0.711	0.237727		60	0.711	0.116164
61	0.722	0.197759				61	0.722	0.532293				61	0.722	0.191618					61	0.722	0.284808				61	0.722	0.219404		61	0.722	0.103005
62	0.733	0.159284				62	0.733	0.53848				62	0.733	0.143911					62	0.733	0.285445				62	0.733	0.231748		62	0.733	0.0865815
63	0.744	0.158273				63	0.744	0.553501				63	0.744	0.114165					63	0.744	0.277377				63	0.744	0.256025		63	0.744	0.0765432
64	0.755	0.193606				64	0.755	0.561119				64	0.755	0.101294					64	0.755	0.258147				64	0.755	0.26755		64	0.755	0.0814218
65	0.766	0.252865				65	0.766	0.548511				65	0.766	0.0984179					65	0.766	0.232185				65	0.766	0.253297		65	0.766	0.104788
66	0.777	0.317134				66	0.777	0.513719				66	0.777	0.0994248					66	0.777	0.207981				66	0.777	0.222775		66	0.777	0.143651
67	0.788	0.367057				67	0.788	0.468907				67	0.788	0.101368					67	0.788	0.197812				67	0.788	0.197335		67	0.788	0.188064
68	0.799	0.389322				68	0.799	0.433008				68	0.799	0.104513					68	0.799	0.214214				68	0.799	0.189698		68	0.799	0.222643
69	0.81	0.383228				69	0.81	0.417422				69	0.81	0.10927					69	0.81	0.265487				69	0.81	0.195238		69	0.81	0.232708
70	0.821	0.360423				70	0.821	0.418067				70	0.821	0.114088					70	0.821	0.343716				70	0.821	0.201833		70	0.821	0.213891
71	0.832	0.335103				71	0.832	0.419999				71	0.832	0.11594					71	0.832	0.418255				71	0.832	0.204407		71	0.832	0.17641
72	0.843	0.314202				72	0.843	0.410596				72	0.843	0.112725					72	0.843	0.452694				72	0.843	0.206162		72	0.843	0.13709
73	0.854	0.297278				73	0.854	0.386372				73	0.854	0.10615					73	0.854	0.434127				73	0.854	0.209536		73	0.854	0.107419
74	0.865	0.282001				74	0.865	0.352458				74	0.865	0.101463					74	0.865	0.388149				74	0.865	0.209868		74	0.865	0.0890345
75	0.876	0.27029				75	0.876	0.317016				75	0.876	0.104599					75	0.876	0.354711				75	0.876	0.202136		75	0.876	0.0781743
76	0.887	0.269253				76	0.887	0.291022				76	0.887	0.117694					76	0.887	0.354155				76	0.887	0.189432		76	0.887	0.0712797
77	0.898	0.288077				77	0.898	0.285763				77	0.898	0.137665					77	0.898	0.378866				77	0.898	0.181217		77	0.898	0.0665861
78	0.909	0.332286				78	0.909	0.306023				78	0.909	0.157965					78	0.909	0.407455				78	0.909	0.18409		78	0.909	0.0641758
79	0.92	0.39266				79	0.92	0.347551				79	0.92	0.172502					79	0.92	0.421846				79	0.92	0.194423		79	0.92	0.0647155
80	0.931	0.444595				80	0.931	0.399064				80	0.931	0.177789					80	0.931	0.414279				80	0.931	0.20227		80	0.931	0.069891
81	0.942	0.466236				81	0.942	0.447109				81	0.942	0.175226					81	0.942	0.387076				81	0.942	0.200057		81	0.942	0.0802163
82	0.953	0.457606				82	0.953	0.478116				82	0.953	0.169747					82	0.953	0.345176				82	0.953	0.188363		82	0.953	0.0927737
83	0.964	0.442038				83	0.964	0.482977				83	0.964	0.168295					83	0.964	0.295558				83	0.964	0.174439		83	0.964	0.101077
84	0.975	0.445032				84	0.975	0.46427				84	0.975	0.176827					84	0.975	0.246537				84	0.975	0.164935		84	0.975	0.100705
85	0.986	0.471448				85	0.986	0.439757				85	0.986	0.19796					85	0.986	0.205961				85	0.986	0.161587		85	0.986	0.0938107
86	0.997	0.501996				86	0.997	0.430835				86	0.997	0.228448					86	0.997	0.179385				86	0.997	0.161858		86	0.997	0.0872998
87	1.008	0.509863				87	1.008	0.442907				87	1.008	0.261085					87	1.008	0.16988				87	1.008	0.161329		87	1.008	0.0872716
88	1.019	0.484426				88	1.019	0.461488				88	1.019	0.28727					88	1.019	0.179903				88	1.019	0.156068		88	1.019	0.0957591
89	1.03	0.438498				89	1.03	0.470675				89	1.03	0.30097					89	1.03	0.207106				89	1.03	0.144913		89	1.03	0.111345
90	1.041	0.392726				90	1.041	0.47394				90	1.041	0.300857					90	1.041	0.239757				90	1.041	0.132444		90	1.041	0.1292
91	1.052	0.358242				91	1.052	0.487735				91	1.052	0.288079					91	1.052	0.261678				91	1.052	0.12756		91	1.052	0.141198
92	1.063	0.331011				92	1.063	0.518336				92	1.063	0.262878					92	1.063	0.264804				92	1.063	0.13659		92	1.063	0.139486
93	1.074	0.301698				93	1.074	0.551131				93	1.074	0.226013					93	1.074	0.25613				93	1.074	0.15668		93	1.074	0.123496
94	1.085	0.26772				94	1.085	0.563795				94	1.085	0.182072					94	1.085	0.24676				94	1.085	0.176782		94	1.085	0.102346
95	1.096	0.235999				95	1.096	0.549499				95	1.096	0.139008					95	1.096	0.240125				95	1.096	0.1847		95	1.096	0.0877603
96	1.107	0.216292				96	1.107	0.522847				96	1.107	0.102709					96	1.107	0.23213				96	1.107	0.175946		96	1.107	0.0860209
97	1.118	0.2138				97	1.118	0.506465				97	1.118	0.0754835					97	1.118	0.221814				97	1.118	0.156108		97	1.118	0.0951907
98	1.129	0.227069				98	1.129	0.515918				98	1.129	0.0572722					98	1.129	0.215374				98	1.129	0.135351		98	1.129	0.109611
99	1.14	0.249827				99	1.14	0.554768				99	1.14	0.0488894					99	1.14	0.216548				99	1.14	0.120347		99	1.14	0.12331
100	1.151	0.275851				100	1.151	0.615677				100	1.151	0.0523534					100	1.151	0.220419				100	1.151	0.110969		100	1.151	0.132619
101	1.162	0.301301				101	1.162	0.682717				101	1.162	0.0700888					101	1.162	0.217943				101	1.162	0.102939		101	1.162	0.137073
102	1.173	0.327197				102	1.173	0.73822				102	1.173	0.101098					102	1.173	0.207196				102	1.173	0.0938252		102	1.173	0.140384
103	1.184	0.359605				103	1.184	0.774482				103	1.184	0.140223					103	1.184	0.193377				103	1.184	0.0859738		103	1.184	0.147628
104	1.195	0.405744				104	1.195	0.799005				104	1.195	0.179762					104	1.195	0.180312				104	1.195	0.0851271		104	1.195	0.157647
105	1.206	0.464902				105	1.206	0.822018				105	1.206	0.212729					105	1.206	0.167282				105	1.206	0.0944288		105	1.206	0.16068
106	1.217	0.522563				106	1.217	0.836024				106	1.217	0.234677					106	1.217	0.152439				106	1.217	0.11214		106	1.217	0.148291
107	1.228	0.557285				107	1.228	0.817187				107	1.228	0.242334					107	1.228	0.138805				107	1.228	0.132884		107	1.228	0.124189
108	1.239	0.554537				108	1.239	0.754916				108	1.239	0.234006					108	1.239	0.131342				108	1.239	0.152538		108	1.239	0.101773
109	1.25	0.518777				109	1.25	0.671449				109	1.25	0.213069					109	1.25	0.130733				109	1.25	0.17023		109	1.25	0.0924013
110	1.261	0.469421				110	1.261	0.607859				110	1.261	0.18722					110	1.261	0.132867				110	1.261	0.187868		110	1.261	0.0984678
111	1.272	0.426273				111	1.272	0.588568				111	1.272	0.167946					111	1.272	0.135038				111	1.272	0.205857		111	1.272	0.115041
112	1.283	0.400115				112	1.283	0.602798				112	1.283	0.166966					112	1.283	0.138433				112	1.283	0.219733		112	1.283	0.13596
113	1.294	0.393808				113	1.294	0.616492				113	1.294	0.194293					113	1.294	0.144789				113	1.294	0.221824		113	1.294	0.154881
114	1.305	0.407434				114	1.305	0.600495				114	1.305	0.24924					114	1.305	0.152772				114	1.305	0.208351		114	1.305	0.165773
115	1.316	0.435843				115	1.316	0.549297				115	1.316	0.312798					115	1.316	0.158661				115	1.316	0.18419		115	1.316	0.165233
116	1.327	0.467282				116	1.327	0.481163				116	1.327	0.355941					116	1.327	0.160798				116	1.327	0.16127		116	1.327	0.158195
117	1.338	0.490424				117	1.338	0.424832				117	1.338	0.362536					117	1.338	0.160704				117	1.338	0.150325		117	1.338	0.155484
118	1.349	0.498922				118	1.349	0.404036				118	1.349	0.344127					118	1.349	0.160346				118	1.349	0.154015		118	1.349	0.163808
119	1.36	0.490739				119	1.36	0.42034				119	1.36	0.328086					119	1.36	0.160219				119	1.36	0.165869		119	1.36	0.177836
120	1.371	0.463921				120	1.371	0.450287				120	1.371	0.332104					120	1.371	0.162361				120	1.371	0.176616		120	1.371	0.185088
121	1.382	0.419859				121	1.382	0.465268				121	1.382	0.349427					121	1.382	0.17269				121	1.382	0.180051		121	1.382	0.176685
122	1.393	0.369695				122	1.393	0.458048				122	1.393	0.360092					122	1.393	0.195958				122	1.393	0.178456		122	1.393	0.15379
123	1.404	0.333796				123	1.404	0.446325				123	1.404	0.351656					123	1.404	0.227375				123	1.404	0.179502		123	1.404	0.12417
124	1.415	0.330779				124	1.415	0.454945				124	1.415	0.328718					124	1.415	0.250839				124	1.415	0.189113		124	1.415	0.0956766
125	1.426	0.36525				125	1.426	0.492216				125	1.426	0.303972					125	1.426	0.249225				125	1.426	0.203316		125	1.426	0.0728181
126	1.437	0.42329				126	1.437	0.545331				126	1.437	0.280831					126	1.437	0.219067				126	1.437	0.209686		126	1.437	0.0576367
127	1.448	0.483444				127	1.448	0.593487				127	1.448	0.253849					127	1.448	0.174194				127	1.448	0.196943		127	1.448	0.0519302
128	1.459	0.528182				128	1.459	0.628404				128	1.459	0.220107					128	1.459	0.13426				128	1.459	0.166556		128	1.459	0.0574136
129	1.47	0.54547				129	1.47	0.658627				129	1.47	0.188235					129	1.47	0.109256				129	1.47	0.133658		129	1.47	0.0732939
130	1.481	0.528235				130	1.481	0.692296				130	1.481	0.170979					130	1.481	0.0969614				130	1.481	0.116937		130	1.481	0.0950166
131	1.492	0.479087				131	1.492	0.724174				131	1.492	0.170188					131	1.492	0.0915516				131	1.492	0.124359		131	1.492	0.114771
132	1.503	0.416113				132	1.503	0.744403				132	1.503	0.175271					132	1.503	0.0908944				132	1.503	0.148797		132	1.503	0.126224
133	1.514	0.365747				133	1.514	0.753554				133	1.514	0.175825					133	1.514	0.0954333				133	1.514	0.174691		133	1.514	0.127479
134	1.525	0.347045				134	1.525	0.765369				134	1.525	0.173373					134	1.525	0.103062				134	1.525	0.190817		134	1.525	0.121677
135	1.536	0.358747				135	1.536	0.789903				135	1.536	0.178341					135	1.536	0.109222				135	1.536	0.196276		135	1.536	0.113548
136	1.547	0.377697				136	1.547	0.818436				136	1.547	0.198207					136	1.547	0.112746				136	1.547	0.196169		136	1.547	0.107789
137	1.558	0.376306				137	1.558	0.826733				137	1.558	0.229386					137	1.558	0.117089				137	1.558	0.192197		137	1.558	0.107151
138	1.569	0.345508				138	1.569	0.800197				138	1.569	0.260916					138	1.569	0.127293				138	1.569	0.182614		138	1.569	0.110697
139	1.58	0.300403				139	1.58	0.750045				139	1.58	0.283334					139	1.58	0.144925				139	1.58	0.167422		139	1.58	0.114651
140	1.591	0.262866				140	1.591	0.700566				140	1.591	0.293505					140	1.591	0.167788				140	1.591	0.152379		140	1.591	0.116525
141	1.602	0.243353				141	1.602	0.663614				141	1.602	0.292029					141	1.602	0.192504				141	1.602	0.147154		141	1.602	0.118734
142	1.613	0.239852				142	1.613	0.629295				142	1.613	0.277582					142	1.613	0.213396				142	1.613	0.15932		142	1.613	0.124705
143	1.624	0.250976				143	1.624	0.580502				143	1.624	0.250859					143	1.624	0.222579				143	1.624	0.188849		143	1.624	0.134383
144	1.635	0.280114				144	1.635	0.513416				144	1.635	0.221316					144	1.635	0.216765				144	1.635	0.226721		144	1.635	0.143493
145	1.646	0.326057				145	1.646	0.443382				145	1.646	0.204589					145	1.646	0.201106				145	1.646	0.259215		145	1.646	0.147455
146	1.657	0.376008				146	1.657	0.395085				146	1.657	0.209859					146	1.657	0.185878				146	1.657	0.27491		146	1.657	0.145008
147	1.668	0.413513				147	1.668	0.387677				147	1.668	0.22911					147	1.668	0.178966				147	1.668	0.27255		147	1.668	0.138568
148	1.679	0.433635				148	1.679	0.426863				148	1.679	0.240632					148	1.679	0.183581				148	1.679	0.261082		148	1.679	0.132465
149	1.691	0.442418				149	1.691	0.500797				149	1.691	0.226514					149	1.691	0.199374				149	1.691	0.249419		149	1.691	0.128074
150	1.702	0.444762				150	1.702	0.582577				150	1.702	0.188266					150	1.702	0.224696				150	1.702	0.237693		150	1.702	0.122378
151	1.713	0.438117				151	1.713	0.642883				151	1.713	0.144618					151	1.713	0.255648				151	1.713	0.22079		151	1.713	0.111425
152	1.724	0.41823				152	1.724	0.667124				152	1.724	0.117049					152	1.724	0.284453				152	1.724	0.197697		152	1.724	0.0958852
153	1.735	0.387164				153	1.735	0.664464				153	1.735	0.11712					153	1.735	0.300853				153	1.735	0.174566		153	1.735	0.0802976
154	1.746	0.354896				154	1.746	0.656834				154	1.746	0.14373					154	1.746	0.299888				154	1.746	0.16017		154	1.746	0.0680174
155	1.757	0.333486				155	1.757	0.657752				155	1.757	0.185165					155	1.757	0.285849				155	1.757	0.160212		155	1.757	0.0590874
156	1.768	0.32977				156	1.768	0.665293				156	1.768	0.222062					156	1.768	0.26684				156	1.768	0.173126		156	1.768	0.051807
157	1.779	0.342267				157	1.779	0.67422				157	1.779	0.236241					157	1.779	0.246062				157	1.779	0.191301		157	1.779	0.04678
158	1.79	0.364822				158	1.79	0.686614				158	1.79	0.221725					158	1.79	0.219736				158	1.79	0.205401		158	1.79	0.0467603
159	1.801	0.388497				159	1.801	0.706398				159	1.801	0.190584					159	1.801	0.184525				159	1.801	0.212571		159	1.801	0.0546348
160	1.812	0.404435				160	1.812	0.726015				160	1.812	0.163113					160	1.812	0.145266				160	1.812	0.217196		160	1.812	0.0695925
161	1.823	0.406899				161	1.823	0.726981				161	1.823	0.151745					161	1.823	0.112454				161	1.823	0.226157		161	1.823	0.0868513
162	1.834	0.400008				162	1.834	0.694561				162	1.834	0.154387					162	1.834	0.0951115				162	1.834	0.241126		162	1.834	0.100584
163	1.845	0.396938				163	1.845	0.632089				163	1.845	0.160438					163	1.845	0.0958176				163	1.845	0.256201		163	1.845	0.108845
164	1.856	0.409801				164	1.856	0.561581				164	1.856	0.16166					164	1.856	0.112803				164	1.856	0.261994		164	1.856	0.115056
165	1.867	0.439103				165	1.867	0.50922				165	1.867	0.157855					165	1.867	0.141225				165	1.867	0.252532		165	1.867	0.12263
166	1.878	0.471296				166	1.878	0.487634				166	1.878	0.156721					166	1.878	0.176175				166	1.878	0.228579		166	1.878	0.130413
167	1.889	0.488754				167	1.889	0.490175				167	1.889	0.16518					167	1.889	0.213476				167	1.889	0.195936		167	1.889	0.133884
168	1.9	0.483326				168	1.9	0.500274				168	1.9	0.182832					168	1.9	0.249638				168	1.9	0.162452		168	1.9	0.129563
169	1.911	0.45906				169	1.911	0.505826				169	1.911	0.2021					169	1.911	0.28028				169	1.911	0.135944		169	1.911	0.117575
170	1.922	0.425898				170	1.922	0.509606				170	1.922	0.214944					170	1.922	0.29702				170	1.922	0.120931		170	1.922	0.101748
171	1.933	0.393123				171	1.933	0.522009				171	1.933	0.218015					171	1.933	0.292765				171	1.933	0.115986		171	1.933	0.0892267
172	1.944	0.370608				172	1.944	0.546289				172	1.944	0.211637					172	1.944	0.271208				172	1.944	0.115626		172	1.944	0.087521
173	1.955	0.366327				173	1.955	0.571973				173	1.955	0.197378					173	1.955	0.247948				173	1.955	0.117221		173	1.955	0.100383
174	1.966	0.378959				174	1.966	0.58724				174	1.966	0.177423					174	1.966	0.23807				174	1.966	0.122777		174	1.966	0.124464
175	1.977	0.397311				175	1.977	0.594617				175	1.977	0.155389					175	1.977	0.24316				175	1.977	0.136789		175	1.977	0.149906
176	1.988	0.411614				176	1.988	0.608794				176	1.988	0.134808					176	1.988	0.252297				176	1.988	0.161		176	1.988	0.16464
177	1.999	0.422831				177	1.999	0.645659				177	1.999	0.117846					177	1.999	0.254021				177	1.999	0.191631		177	1.999	0.162186
178	2.01	0.436981				178	2.01	0.703635				178	2.01	0.106379					178	2.01	0.244476				178	2.01	0.221522		178	2.01	0.145461
179	2.021	0.449232				179	2.021	0.760361				179	2.021	0.103188					179	2.021	0.22596				179	2.021	0.242563		179	2.021	0.123138
180	2.032	0.442148				180	2.032	0.787442				180	2.032	0.110621					180	2.032	0.203763				180	2.032	0.246985		180	2.032	0.102759
181	2.043	0.404057				181	2.043	0.769549				181	2.043	0.129288					181	2.043	0.18346				181	2.043	0.230761		181	2.043	0.0875432
182	2.054	0.3473				182	2.054	0.713738				182	2.054	0.157601					182	2.054	0.169737				182	2.054	0.198226		182	2.054	0.0778106
183	2.065	0.303052				183	2.065	0.644242				183	2.065	0.19185					183	2.065	0.162663				183	2.065	0.161062		183	2.065	0.0735211
184	2.076	0.297921				184	2.076	0.592647				184	2.076	0.228311					184	2.076	0.158832				184	2.076	0.131136		184	2.076	0.075126
185	2.087	0.332542				185	2.087	0.580492				185	2.087	0.264756					185	2.087	0.156015				185	2.087	0.113747		185	2.087	0.0831546
186	2.098	0.380524				186	2.098	0.605786				186	2.098	0.299023					186	2.098	0.155637				186	2.098	0.10786		186	2.098	0.0963466
187	2.109	0.407477				187	2.109	0.644119				187	2.109	0.326007					187	2.109	0.160799				187	2.109	0.110967		187	2.109	0.111074
188	2.12	0.400804				188	2.12	0.665124				188	2.12	0.336769					188	2.12	0.171774				188	2.12	0.122442		188	2.12	0.122221
189	2.131	0.377822				189	2.131	0.650082				189	2.131	0.325445					189	2.131	0.185191				189	2.131	0.143086		189	2.131	0.126378
190	2.142	0.365906				190	2.142	0.600643				190	2.142	0.297139					190	2.142	0.198415				190	2.142	0.170992		190	2.142	0.12426
191	2.153	0.37921				191	2.153	0.534132				191	2.153	0.266988					191	2.153	0.213776				191	2.153	0.198457		191	2.153	0.118661
192	2.164	0.412391				192	2.164	0.471959				192	2.164	0.248006					192	2.164	0.237041				192	2.164	0.213723		192	2.164	0.110505
193	2.175	0.451223				193	2.175	0.432				193	2.175	0.239745					193	2.175	0.269966				193	2.175	0.20868		193	2.175	0.0988794
194	2.186	0.486641				194	2.186	0.4206				194	2.186	0.232675					194	2.186	0.302081				194	2.186	0.185637		194	2.186	0.0847183
195	2.197	0.514121				195	2.197	0.431897				195	2.197	0.221115					195	2.197	0.313427				195	2.197	0.156406		195	2.197	0.0727451
196	2.208	0.526641				196	2.208	0.450864				196	2.208	0.208079					196	2.208	0.290532				196	2.208	0.133236		196	2.208	0.0680612
197	2.219	0.515525				197	2.219	0.462847				197	2.219	0.199692					197	2.219	0.240003				197	2.219	0.120376		197	2.219	0.0722855
198	2.23	0.484385				198	2.23	0.465369				198	2.23	0.197708					198	2.23	0.184788				198	2.23	0.113409		198	2.23	0.081998
199	2.241	0.450257				199	2.241	0.468787				199	2.241	0.198914					199	2.241	0.147409				199	2.241	0.105743		199	2.241	0.0910111
200	2.252	0.424144				200	2.252	0.482113				200	2.252	0.198628					200	2.252	0.137307				200	2.252	0.0949071		200	2.252	0.0956774
201	2.263	0.399678				201	2.263	0.503246				201	2.263	0.192856					201	2.263	0.151321				201	2.263	0.0841588		201	2.263	0.0975843
202	2.274	0.367247				202	2.274	0.522637				202	2.274	0.179837					202	2.274	0.179291				202	2.274	0.079036		202	2.274	0.101924
203	2.285	0.329823				203	2.285	0.534985				203	2.285	0.163081					203	2.285	0.207508				203	2.285	0.0842509		203	2.285	0.113522
204	2.296	0.302177				204	2.296	0.54229				204	2.296	0.150342					204	2.296	0.221717				204	2.296	0.100238		204	2.296	0.13334
205	2.307	0.292485				205	2.307	0.548943				205	2.307	0.149479					205	2.307	0.215166				205	2.307	0.122044		205	2.307	0.158292
206	2.318	0.294736				206	2.318	0.558778				206	2.318	0.162332					206	2.318	0.193539				206	2.318	0.142035		206	2.318	0.181967
207	2.329	0.297223				207	2.329	0.580079				207	2.329	0.183651					207	2.329	0.170178				207	2.329	0.156503		207	2.329	0.197239
208	2.34	0.297497				208	2.34	0.623781				208	2.34	0.205497					208	2.34	0.154467				208	2.34	0.168588		208	2.34	0.199658
209	2.351	0.302922				209	2.351	0.694741				209	2.351	0.220719					209	2.351	0.145065				209	2.351	0.184208		209	2.351	0.188431
210	2.362	0.32282				210	2.362	0.78066				210	2.362	0.226052					210	2.362	0.134093				210	2.362	0.204042		210	2.362	0.166288
211	2.373	0.35806				211	2.373	0.859766				211	2.373	0.222412					211	2.373	0.117176				211	2.373	0.224876		211	2.373	0.139746
212	2.384	0.400572				212	2.384	0.914349				212	2.384	0.214965					212	2.384	0.0986158				212	2.384	0.244093		212	2.384	0.117896
213	2.395	0.437738				213	2.395	0.938537				213	2.395	0.210334					213	2.395	0.0875741				213	2.395	0.261665		213	2.395	0.107347
214	2.406	0.459337				214	2.406	0.935441				214	2.406	0.215781					214	2.406	0.0909297				214	2.406	0.277082		214	2.406	0.107548
215	2.417	0.46293				215	2.417	0.913647				215	2.417	0.235202					215	2.417	0.111528				215	2.417	0.286641		215	2.417	0.11117
216	2.428	0.451876				216	2.428	0.881241				216	2.428	0.264917					216	2.428	0.148399				216	2.428	0.285474		216	2.428	0.110378
217	2.439	0.432212				217	2.439	0.838658				217	2.439	0.29262					217	2.439	0.197496				217	2.439	0.273891		217	2.439	0.102952
218	2.45	0.412457				218	2.45	0.777804				218	2.45	0.303897					218	2.45	0.251809				218	2.45	0.257796		218	2.45	0.0942898
219	2.461	0.400847				219	2.461	0.693652				219	2.461	0.291871					219	2.461	0.301975				219	2.461	0.241163		219	2.461	0.0932071
220	2.472	0.402898				220	2.472	0.595024				220	2.472	0.263218					220	2.472	0.338313				220	2.472	0.22078		220	2.472	0.104354
221	2.483	0.415301				221	2.483	0.503119				221	2.483	0.233769					221	2.483	0.353431				221	2.483	0.193057		221	2.483	0.123415
222	2.494	0.42477				222	2.494	0.436611				222	2.494	0.215481					222	2.494	0.344308				222	2.494	0.162025		222	2.494	0.139764
223	2.505	0.416213				223	2.505	0.403077				223	2.505	0.207818					223	2.505	0.31571				223	2.505	0.137205		223	2.505	0.145275
224	2.516	0.386248				224	2.516	0.396051				224	2.516	0.203185					224	2.516	0.28023				224	2.516	0.125154		224	2.516	0.14177
225	2.527	0.348423				225	2.527	0.401219				225	2.527	0.196101					225	2.527	0.25296				225	2.527	0.125036		225	2.527	0.1379
226	2.538	0.325067				226	2.538	0.406156				226	2.538	0.185543					226	2.538	0.241026				226	2.538	0.129527		226	2.538	0.139264
227	2.549	0.33282				227	2.549	0.409025				227	2.549	0.172183					227	2.549	0.239055				227	2.549	0.131288		227	2.549	0.143273
228	2.56	0.37408				228	2.56	0.416352				228	2.56	0.160228					228	2.56	0.235474				228	2.56	0.126467		228	2.56	0.145113
229	2.571	0.439452				229	2.571	0.431646				229	2.571	0.157175					229	2.571	0.223859				229	2.571	0.115661		229	2.571	0.144113
230	2.582	0.513449				230	2.582	0.45162				230	2.582	0.17017					230	2.582	0.207431				230	2.582	0.102146		230	2.582	0.143322
231	2.593	0.58383				231	2.593	0.471973				231	2.593	0.199006					231	2.593	0.192958				231	2.593	0.08903		231	2.593	0.144192
232	2.604	0.644929				232	2.604	0.492749				232	2.604	0.234184					232	2.604	0.185072				232	2.604	0.0777007		232	2.604	0.143656
233	2.615	0.689253				233	2.615	0.514253				233	2.615	0.261968					233	2.615	0.186082				233	2.615	0.0693185		233	2.615	0.137091
234	2.626	0.702732				234	2.626	0.529187				234	2.626	0.273903					234	2.626	0.198363				234	2.626	0.0661089		234	2.626	0.123658
235	2.637	0.672477				235	2.637	0.52852				235	2.637	0.272248					235	2.637	0.221645				235	2.637	0.0701675		235	2.637	0.107234
236	2.648	0.602674				236	2.648	0.515238				236	2.648	0.268994					236	2.648	0.248944				236	2.648	0.080221		236	2.648	0.0926008
237	2.659	0.516502				237	2.659	0.509561				237	2.659	0.276423					237	2.659	0.268384				237	2.659	0.0910768		237	2.659	0.0812626
238	2.67	0.441161				238	2.67	0.533108				238	2.67	0.299289					238	2.67	0.273533				238	2.67	0.0972496		238	2.67	0.0720791
239	2.681	0.391209				239	2.681	0.584979				239	2.681	0.332282					239	2.681	0.268856				239	2.681	0.0972453		239	2.681	0.0638315
240	2.692	0.36133				240	2.692	0.640012				240	2.692	0.361983					240	2.692	0.266066				240	2.692	0.0944597		240	2.692	0.0563332
241	2.703	0.334839				241	2.703	0.672525				241	2.703	0.372391					241	2.703	0.277263				241	2.703	0.0932832		241	2.703	0.0502664
242	2.714	0.301776				242	2.714	0.68016				242	2.714	0.355623					242	2.714	0.3087				242	2.714	0.0966972		242	2.714	0.0465306
243	2.726	0.268473				243	2.726	0.680417				243	2.726	0.318874					243	2.726	0.356787				243	2.726	0.105887		243	2.726	0.0454047
244	2.737	0.249862				244	2.737	0.687398				244	2.737	0.278283					244	2.737	0.405044				244	2.737	0.121849		244	2.737	0.0484962
245	2.748	0.257299				245	2.748	0.696586				245	2.748	0.244792					245	2.748	0.431291				245	2.748	0.145001		245	2.748	0.0592549
246	2.759	0.290092				246	2.759	0.701497				246	2.759	0.21863					246	2.759	0.424588				246	2.759	0.172015		246	2.759	0.0810854
247	2.77	0.335478				247	2.77	0.710211				247	2.77	0.196991					247	2.77	0.396316				247	2.77	0.195179		247	2.77	0.113908
248	2.781	0.374129				248	2.781	0.742501				248	2.781	0.182646					248	2.781	0.370999				248	2.781	0.205524		248	2.781	0.151392
249	2.792	0.388521				249	2.792	0.803609				249	2.792	0.182486					249	2.792	0.363968				249	2.792	0.197988		249	2.792	0.184185
250	2.803	0.372071				250	2.803	0.864244				250	2.803	0.202138					250	2.803	0.370151				250	2.803	0.173648		250	2.803	0.206563
251	2.814	0.330112				251	2.814	0.882556				251	2.814	0.241461					251	2.814	0.373375				251	2.814	0.140653		251	2.814	0.217743
252	2.825	0.27713				252	2.825	0.846106				252	2.825	0.293858					252	2.825	0.362204				252	2.825	0.111069		252	2.825	0.218695
253	2.836	0.230842				253	2.836	0.783942				253	2.836	0.346324					253	2.836	0.335327				253	2.836	0.0943933		253	2.836	0.210502
254	2.847	0.208322				254	2.847	0.735953				254	2.847	0.381785					254	2.847	0.299696				254	2.847	0.0921434		254	2.847	0.196651
255	2.858	0.224088				255	2.858	0.723194				255	2.858	0.385084					255	2.858	0.264983				255	2.858	0.100037		255	2.858	0.183219
256	2.869	0.285181				256	2.869	0.747934				256	2.869	0.352893					256	2.869	0.242091				256	2.869	0.114218		256	2.869	0.174476
257	2.88	0.386436				257	2.88	0.809951				257	2.88	0.297412					257	2.88	0.239179				257	2.88	0.134929		257	2.88	0.169934
258	2.891	0.505642				258	2.891	0.90824				258	2.891	0.239073					258	2.891	0.256485				258	2.891	0.164334		258	2.891	0.165725
259	2.902	0.60552				259	2.902	1.02315				259	2.902	0.193414					259	2.902	0.285285				259	2.902	0.199675		259	2.902	0.157389
260	2.913	0.653357				260	2.913	1.11126				260	2.913	0.164967					260	2.913	0.312936				260	2.913	0.230177		260	2.913	0.144379
261	2.924	0.641835				261	2.924	1.12916				261	2.924	0.149647					261	2.924	0.328179				261	2.924	0.243332		261	2.924	0.131103
262	2.935	0.590499				262	2.935	1.06539				262	2.935	0.141718					262	2.935	0.325698				262	2.935	0.236401		262	2.935	0.123703
263	2.946	0.526679				263	2.946	0.941359				263	2.946	0.137825					263	2.946	0.308909				263	2.946	0.22143		263	2.946	0.124428
264	2.957	0.4686				264	2.957	0.792033				264	2.957	0.139066					264	2.957	0.29087				264	2.957	0.216587		264	2.957	0.128786
265	2.968	0.426083				265	2.968	0.65052				265	2.968	0.148503					265	2.968	0.287523				265	2.968	0.23012		265	2.968	0.129273
266	2.979	0.404785				266	2.979	0.541393				266	2.979	0.166843					266	2.979	0.305061				266	2.979	0.252495		266	2.979	0.122555
267	2.99	0.404857				267	2.99	0.476078				267	2.99	0.192085					267	2.99	0.33268				267	2.99	0.2663		267	2.99	0.111327
268	3.001	0.420558				268	3.001	0.453366				268	3.001	0.219885					268	3.001	0.348918				268	3.001	0.262792		268	3.001	0.100687
269	3.012	0.438551				269	3.012	0.46214				269	3.012	0.247755					269	3.012	0.335364				269	3.012	0.246216		269	3.012	0.0928778
270	3.023	0.442236				270	3.023	0.486361				270	3.023	0.275488					270	3.023	0.289561				270	3.023	0.224551		270	3.023	0.087391
271	3.034	0.424228				271	3.034	0.510212				271	3.034	0.303652					271	3.034	0.228011				271	3.034	0.202381		271	3.034	0.0845759
272	3.045	0.392451				272	3.045	0.52187				272	3.045	0.330791					272	3.045	0.176966				272	3.045	0.182925		272	3.045	0.0868919
273	3.056	0.363125				273	3.056	0.51304				273	3.056	0.347719					273	3.056	0.155349				273	3.056	0.17088		273	3.056	0.0965183
274	3.067	0.347014				274	3.067	0.480484				274	3.067	0.341868					274	3.067	0.163465				274	3.067	0.169448		274	3.067	0.111259
275	3.078	0.345264				275	3.078	0.430271				275	3.078	0.310286					275	3.078	0.184391				275	3.078	0.1776		275	3.078	0.124579
276	3.089	0.35573				276	3.089	0.378274				276	3.089	0.266775					276	3.089	0.200719				276	3.089	0.192252		276	3.089	0.131102
277	3.1	0.376633				277	3.1	0.346586				277	3.1	0.230061					277	3.1	0.207267				277	3.1	0.209441		277	3.1	0.129472
278	3.111	0.403422				278	3.111	0.352163				278	3.111	0.207868					278	3.111	0.214646				278	3.111	0.224598		278	3.111	0.121101
279	3.122	0.429235				279	3.122	0.396918				279	3.122	0.195321					279	3.122	0.236622				279	3.122	0.233379		279	3.122	0.107618
280	3.133	0.446702				280	3.133	0.467325				280	3.133	0.184847					280	3.133	0.276948				280	3.133	0.235875		280	3.133	0.0911835
281	3.144	0.453451				281	3.144	0.542984				281	3.144	0.174592					281	3.144	0.326346				281	3.144	0.235484		281	3.144	0.0751449
282	3.155	0.45237				282	3.155	0.607915				282	3.155	0.167142					282	3.155	0.36944				282	3.155	0.234084		282	3.155	0.0643019
283	3.166	0.452554				283	3.166	0.655648				283	3.166	0.167087					283	3.166	0.394422				283	3.166	0.231239		283	3.166	0.0633539
284	3.177	0.466194				284	3.177	0.686257				284	3.177	0.175192					284	3.177	0.396217				284	3.177	0.229438		284	3.177	0.0740719
285	3.188	0.503395				285	3.188	0.6991				285	3.188	0.187408					285	3.188	0.374822				285	3.188	0.234338		285	3.188	0.0932128
286	3.199	0.566696				286	3.199	0.692811				286	3.199	0.196341					286	3.199	0.333907				286	3.199	0.24638		286	3.199	0.113431
287	3.21	0.647751				287	3.21	0.669451				287	3.21	0.197674					287	3.21	0.281434				287	3.21	0.255276		287	3.21	0.128576
288	3.221	0.729802				288	3.221	0.635278				288	3.221	0.194899					288	3.221	0.228086				288	3.221	0.249501		288	3.221	0.137829
289	3.232	0.793734				289	3.232	0.596625				289	3.232	0.193351					289	3.232	0.185411				289	3.232	0.22759		289	3.232	0.144359
290	3.243	0.822335				290	3.243	0.55749				290	3.243	0.19382					290	3.243	0.161831				290	3.243	0.200495		290	3.243	0.149989
291	3.254	0.805556				291	3.254	0.527383				291	3.254	0.193156					291	3.254	0.157399				291	3.254	0.182014		291	3.254	0.152746
292	3.265	0.748399				292	3.265	0.519502				292	3.265	0.190069					292	3.265	0.164151				292	3.265	0.180702		292	3.265	0.148807
293	3.276	0.672174				293	3.276	0.543544				293	3.276	0.187101					293	3.276	0.170958				293	3.276	0.195675		293	3.276	0.136275
294	3.287	0.599397				294	3.287	0.595773				294	3.287	0.18637					294	3.287	0.173453				294	3.287	0.217218		294	3.287	0.11829
295	3.298	0.539816				295	3.298	0.659485				295	3.298	0.187338					295	3.298	0.175767				295	3.298	0.231797		295	3.298	0.102954
296	3.309	0.488624				296	3.309	0.713401				296	3.309	0.189194					296	3.309	0.185457				296	3.309	0.230923		296	3.309	0.0980091
297	3.32	0.438105				297	3.32	0.742126				297	3.32	0.19327					297	3.32	0.206092				297	3.32	0.214577		297	3.32	0.104146
298	3.331	0.388251				298	3.331	0.737697				298	3.331	0.202545					298	3.331	0.234812				298	3.331	0.18806		298	3.331	0.113366
299	3.342	0.349471				299	3.342	0.704283				299	3.342	0.218159					299	3.342	0.265484				299	3.342	0.158093		299	3.342	0.115706
300	3.353	0.333395				300	3.353	0.657235				300	3.353	0.236728					300	3.353	0.291929				300	3.353	0.132154		300	3.353	0.107414
301	3.364	0.342919				301	3.364	0.616578				301	3.364	0.25092					301	3.364	0.307935				301	3.364	0.116773		301	3.364	0.0942052
302	3.375	0.368662				302	3.375	0.592374				302	3.375	0.254201					302	3.375	0.306133				302	3.375	0.116625		302	3.375	0.0845427
303	3.386	0.393994				303	3.386	0.581409				303	3.386	0.246865					303	3.386	0.281883				303	3.386	0.133187		303	3.386	0.0815148
304	3.397	0.404435				304	3.397	0.574873				304	3.397	0.237723					304	3.397	0.239304				304	3.397	0.165712		304	3.397	0.0813696
305	3.408	0.396846				305	3.408	0.573947				305	3.408	0.239948					305	3.408	0.191321				305	3.408	0.208493		305	3.408	0.0809967
306	3.419	0.381925				306	3.419	0.5866				306	3.419	0.261049					306	3.419	0.151017				306	3.419	0.248784		306	3.419	0.0831376
307	3.43	0.375293				307	3.43	0.625018				307	3.43	0.298212					307	3.43	0.123684				307	3.43	0.270533		307	3.43	0.0942839
308	3.441	0.386078				308	3.441	0.694001				308	3.441	0.340245					308	3.441	0.107972				308	3.441	0.266163		308	3.441	0.116784
309	3.452	0.411083				309	3.452	0.788086				309	3.452	0.373874					309	3.452	0.102823				309	3.452	0.242144		309	3.452	0.145078
310	3.463	0.441146				310	3.463	0.889027				310	3.463	0.38758					310	3.463	0.110741				310	3.463	0.213087		310	3.463	0.168614
311	3.474	0.469591				311	3.474	0.97151				311	3.474	0.373814					311	3.474	0.133828				311	3.474	0.189792		311	3.474	0.179254
312	3.485	0.498798				312	3.485	1.01412				312	3.485	0.333154					312	3.485	0.169626				312	3.485	0.178785		312	3.485	0.175192
313	3.496	0.537154				313	3.496	1.01353				313	3.496	0.276203					313	3.496	0.209657				313	3.496	0.185173		313	3.496	0.160486
314	3.507	0.589864				314	3.507	0.980621				314	3.507	0.220055					314	3.507	0.245355				314	3.507	0.213842		314	3.507	0.141268
315	3.518	0.647439				315	3.518	0.929515				315	3.518	0.178218					315	3.518	0.274661				315	3.518	0.261638		315	3.518	0.124337
316	3.529	0.68497				316	3.529	0.871678				316	3.529	0.155678					316	3.529	0.30172				316	3.529	0.309523		316	3.529	0.115222
317	3.54	0.680126				317	3.54	0.818677				317	3.54	0.149882					317	3.54	0.329503				317	3.54	0.328936		317	3.54	0.115514
318	3.551	0.635802				318	3.551	0.778982				318	3.551	0.156375					318	3.551	0.354015				318	3.551	0.306607		318	3.551	0.121012
319	3.562	0.582087				319	3.562	0.754942				319	3.562	0.17131					319	3.562	0.366984				319	3.562	0.258387		319	3.562	0.124175
320	3.573	0.549718				320	3.573	0.747879				320	3.573	0.190081					320	3.573	0.364784				320	3.573	0.214848		320	3.573	0.119304
321	3.584	0.540863				321	3.584	0.76629				321	3.584	0.210191					321	3.584	0.352928				321	3.584	0.195619		321	3.584	0.10761
322	3.595	0.530272				322	3.595	0.808411				322	3.595	0.231503					322	3.595	0.341552				322	3.595	0.198543		322	3.595	0.0963981
323	3.606	0.49392				323	3.606	0.849067				323	3.606	0.256163					323	3.606	0.335438				323	3.606	0.208813		323	3.606	0.0929981
324	3.617	0.436722				324	3.617	0.850734				324	3.617	0.282526					324	3.617	0.328901				324	3.617	0.213703		324	3.617	0.0973179
325	3.628	0.387875				325	3.628	0.796929				325	3.628	0.302192					325	3.628	0.3134				325	3.628	0.209328		325	3.628	0.10223
326	3.639	0.373672				326	3.639	0.708159				326	3.639	0.304998					326	3.639	0.28927				326	3.639	0.20032		326	3.639	0.10023
327	3.65	0.394556				327	3.65	0.62352				327	3.65	0.289054					327	3.65	0.268539				327	3.65	0.192471		327	3.65	0.0910697
328	3.661	0.431049				328	3.661	0.568553				328	3.661	0.263169					328	3.661	0.263864				328	3.661	0.190357		328	3.661	0.0812342
329	3.672	0.461906				329	3.672	0.543117				329	3.672	0.238313					329	3.672	0.275004				329	3.672	0.19356		329	3.672	0.0772725
330	3.683	0.478608				330	3.683	0.534854				330	3.683	0.21834					330	3.683	0.288486				330	3.683	0.199558		330	3.683	0.0806604
331	3.694	0.48474				331	3.694	0.534831				331	3.694	0.199908					331	3.694	0.289965				331	3.694	0.207143		331	3.694	0.0882578
332	3.705	0.485656				332	3.705	0.538592				332	3.705	0.180205					332	3.705	0.27714				332	3.705	0.219107		332	3.705	0.0978567
333	3.716	0.479192				333	3.716	0.53711				333	3.716	0.163823					333	3.716	0.260605				333	3.716	0.23798		333	3.716	0.110748
334	3.727	0.460543				334	3.727	0.519176				334	3.727	0.161641					334	3.727	0.255906				334	3.727	0.259741		334	3.727	0.128586
335	3.738	0.433119				335	3.738	0.483116				335	3.738	0.182039					335	3.738	0.272582				335	3.738	0.273375		335	3.738	0.148735
336	3.749	0.406887				336	3.749	0.442583				336	3.749	0.220894					336	3.749	0.309553				336	3.749	0.268368		336	3.749	0.165437
337	3.76	0.390734				337	3.76	0.41806				337	3.76	0.261904					337	3.76	0.357195				337	3.76	0.244173		337	3.76	0.1752
338	3.771	0.392022				338	3.771	0.42426				338	3.771	0.286301					338	3.771	0.401219				338	3.771	0.210543		338	3.771	0.180158
339	3.782	0.419089				339	3.782	0.462929				339	3.782	0.286					339	3.782	0.429208				339	3.782	0.179929		339	3.782	0.184014
340	3.794	0.474419				340	3.794	0.523956				340	3.794	0.269346					340	3.794	0.435666				340	3.794	0.161045		340	3.794	0.185225
341	3.805	0.540734				341	3.805	0.586846				341	3.805	0.254112					341	3.805	0.42469				341	3.805	0.157388		341	3.805	0.178437
342	3.816	0.582781				342	3.816	0.627377				342	3.816	0.255979					342	3.816	0.403488				342	3.816	0.169114		342	3.816	0.161441
343	3.827	0.569704				343	3.827	0.629144				343	3.827	0.279343					343	3.827	0.374892				343	3.827	0.192595		343	3.827	0.13852
344	3.838	0.504492				344	3.838	0.591653				344	3.838	0.314423					344	3.838	0.338633				344	3.838	0.219383		344	3.838	0.11605
345	3.849	0.425809				345	3.849	0.527105				345	3.849	0.343577					345	3.849	0.300823				345	3.849	0.236125		345	3.849	0.0976359
346	3.86	0.381235				346	3.86	0.452361				346	3.86	0.352234					346	3.86	0.274715				346	3.86	0.233873		346	3.86	0.0850169
347	3.871	0.392737				347	3.871	0.381171				347	3.871	0.335214					347	3.871	0.268092				347	3.871	0.21492		347	3.871	0.0788565
348	3.882	0.447218				348	3.882	0.323295				348	3.882	0.29608					348	3.882	0.274636				348	3.882	0.19107		348	3.882	0.079627
349	3.893	0.510467				349	3.893	0.28594				349	3.893	0.245862					349	3.893	0.280221				349	3.893	0.17311		349	3.893	0.086331
350	3.904	0.553485				350	3.904	0.272652				350	3.904	0.202327					350	3.904	0.278618				350	3.904	0.162876		350	3.904	0.0956839
351	3.915	0.567031				351	3.915	0.282954				351	3.915	0.183321					351	3.915	0.27493				351	3.915	0.15597		351	3.915	0.103342
352	3.926	0.553807				352	3.926	0.313				352	3.926	0.19671					352	3.926	0.276691				352	3.926	0.148916		352	3.926	0.106351
353	3.937	0.517824				353	3.937	0.358424				353	3.937	0.235435					353	3.937	0.285443				353	3.937	0.144167		353	3.937	0.10531
354	3.948	0.463868				354	3.948	0.4143				354	3.948	0.281382					354	3.948	0.294458				354	3.948	0.147466		354	3.948	0.103931
355	3.959	0.403659				355	3.959	0.470067				355	3.959	0.315967					355	3.959	0.294909				355	3.959	0.160936		355	3.959	0.106232
356	3.97	0.354417				356	3.97	0.515141				356	3.97	0.330827					356	3.97	0.284952				356	3.97	0.17996		356	3.97	0.112272
357	3.981	0.328492				357	3.981	0.548116				357	3.981	0.32936					357	3.981	0.273329				357	3.981	0.195171		357	3.981	0.11687
358	3.992	0.325857				358	3.992	0.579385				358	3.992	0.321365					358	3.992	0.273684				358	3.992	0.198229		358	3.992	0.113509
359	4.003	0.336002				359	4.003	0.621608				359	4.003	0.317061					359	4.003	0.294996				359	4.003	0.186665		359	4.003	0.100769
360	4.014	0.346577				360	4.014	0.675443				360	4.014	0.321806					360	4.014	0.33536				360	4.014	0.165158		360	4.014	0.0836419
361	4.025	0.353254				361	4.025	0.728394				361	4.025	0.331063					361	4.025	0.386752				361	4.025	0.143545		361	4.025	0.0690277
362	4.036	0.361258				362	4.036	0.761257				362	4.036	0.332513					362	4.036	0.440392				362	4.036	0.132095		362	4.036	0.061264
363	4.047	0.377484				363	4.047	0.758917				363	4.047	0.315247					363	4.047	0.490948				363	4.047	0.135975		363	4.047	0.0602405
364	4.058	0.404877				364	4.058	0.719842				364	4.058	0.279952					364	4.058	0.534842				364	4.058	0.151514		364	4.058	0.064697
365	4.069	0.442056				365	4.069	0.65866				365	4.069	0.236808					365	4.069	0.563022				365	4.069	0.168284		365	4.069	0.074462
366	4.08	0.48685				366	4.08	0.595474				366	4.08	0.19812					366	4.08	0.560998				366	4.08	0.176043		366	4.08	0.0909592
367	4.091	0.531195				367	4.091	0.543715				367	4.091	0.171209					367	4.091	0.520101				367	4.091	0.172714		367	4.091	0.114502
368	4.102	0.565818				368	4.102	0.505743				368	4.102	0.156935					368	4.102	0.448864				368	4.102	0.165185		368	4.102	0.140681
369	4.113	0.593727				369	4.113	0.478242				369	4.113	0.15241					369	4.113	0.369866				369	4.113	0.162662		369	4.113	0.162285
370	4.124	0.638042				370	4.124	0.461704				370	4.124	0.153213					370	4.124	0.30436				370	4.124	0.170272		370	4.124	0.177302
371	4.135	0.725786				371	4.135	0.460784				371	4.135	0.155434					371	4.135	0.260207				371	4.135	0.187294		371	4.135	0.192924
372	4.146	0.852774				372	4.146	0.476951				372	4.146	0.160079					372	4.146	0.234913				372	4.146	0.20808		372	4.146	0.219448
373	4.157	0.970524				373	4.157	0.504016				373	4.157	0.174415					373	4.157	0.223845				373	4.157	0.224907		373	4.157	0.256708
374	4.168	1.01559				374	4.168	0.530956				374	4.168	0.207344					374	4.168	0.225662				374	4.168	0.233993		374	4.168	0.287406
375	4.179	0.959473				375	4.179	0.548532				375	4.179	0.258658					375	4.179	0.238474				375	4.179	0.239931		375	4.179	0.290658
376	4.19	0.827088				376	4.19	0.55151				376	4.19	0.312986					376	4.19	0.255875				376	4.19	0.251191		376	4.19	0.262137
377	4.201	0.671383				377	4.201	0.548543				377	4.201	0.347301					377	4.201	0.272997				377	4.201	0.271101		377	4.201	0.219219
378	4.212	0.532107				378	4.212	0.564533				378	4.212	0.348564					378	4.212	0.294316				378	4.212	0.29167		378	4.212	0.184536
379	4.223	0.419547				379	4.223	0.626616				379	4.223	0.323023					379	4.223	0.329965				379	4.223	0.300121		379	4.223	0.165117
380	4.234	0.329269				380	4.234	0.734246				380	4.234	0.290359					380	4.234	0.38371				380	4.234	0.290006		380	4.234	0.152229
381	4.245	0.263215				381	4.245	0.843559				381	4.245	0.268771					381	4.245	0.445636				381	4.245	0.264435		381	4.245	0.136393
382	4.256	0.235257				382	4.256	0.894974				382	4.256	0.263387					382	4.256	0.49921				382	4.256	0.230779		382	4.256	0.119433
383	4.267	0.256811				383	4.267	0.866271				383	4.267	0.266283					383	4.267	0.530868				383	4.267	0.19673		383	4.267	0.110332
384	4.278	0.327176				384	4.278	0.790793				384	4.278	0.266935					384	4.278	0.531689				384	4.278	0.169446		384	4.278	0.11341
385	4.289	0.429218				385	4.289	0.726069				385	4.289	0.263437					385	4.289	0.500611				385	4.289	0.154938		385	4.289	0.123538
386	4.3	0.531012				386	4.3	0.705403				386	4.3	0.262055					386	4.3	0.451415				386	4.3	0.154984		386	4.3	0.131869
387	4.311	0.595661				387	4.311	0.722102				387	4.311	0.26714					387	4.311	0.408944				387	4.311	0.167418		387	4.311	0.132244
388	4.322	0.598662				388	4.322	0.741855				388	4.322	0.277219					388	4.322	0.391257				388	4.322	0.187694		388	4.322	0.124018
389	4.333	0.543638				389	4.333	0.727371				389	4.333	0.289489					389	4.333	0.393732				389	4.333	0.209141		389	4.333	0.11076
390	4.344	0.461324				390	4.344	0.661004				390	4.344	0.304303					390	4.344	0.395647				390	4.344	0.223475		390	4.344	0.0975891
391	4.355	0.387801				391	4.355	0.557232				391	4.355	0.321682					391	4.355	0.380954				391	4.355	0.223218		391	4.355	0.0894011
392	4.366	0.34482				392	4.366	0.453852				392	4.366	0.335937					392	4.366	0.355129				392	4.366	0.207632		392	4.366	0.0884839
393	4.377	0.333962				393	4.377	0.387775				393	4.377	0.338565					393	4.377	0.336225				393	4.377	0.184506		393	4.377	0.0930064
394	4.388	0.344856				394	4.388	0.371842				394	4.388	0.326918					394	4.388	0.334718				394	4.388	0.1648		394	4.388	0.097834
395	4.399	0.367465				395	4.399	0.392848				395	4.399	0.307583					395	4.399	0.343297				395	4.399	0.155648		395	4.399	0.0982035
396	4.41	0.398736				396	4.41	0.427284				396	4.41	0.292343					396	4.41	0.345335				396	4.41	0.157261		396	4.41	0.0946018
397	4.421	0.438553				397	4.421	0.457345				397	4.421	0.289381					397	4.421	0.330423				397	4.421	0.165575		397	4.421	0.0931468
398	4.432	0.48006				398	4.432	0.475719				398	4.432	0.298468					398	4.432	0.304172				398	4.432	0.175797		398	4.432	0.0995634
399	4.443	0.506305				399	4.443	0.484651				399	4.443	0.31216					399	4.443	0.284066				399	4.443	0.185259		399	4.443	0.112787
400	4.454	0.503274				400	4.454	0.488159				400	4.454	0.321328					400	4.454	0.286689				400	4.454	0.193585		400	4.454	0.124708
401	4.465	0.47589				401	4.465	0.491028				401	4.465	0.320941					401	4.465	0.315673				401	4.465	0.20259		401	4.465	0.126836
402	4.476	0.448741				402	4.476	0.495305				402	4.476	0.310688					402	4.476	0.358286				402	4.476	0.213237		402	4.476	0.116682
403	4.487	0.444181				403	4.487	0.503621				403	4.487	0.293408					403	4.487	0.391073				403	4.487	0.224031		403	4.487	0.0996447
404	4.498	0.461504				404	4.498	0.521003				404	4.498	0.272513					404	4.498	0.395414				404	4.498	0.230706		404	4.498	0.0849333
405	4.509	0.479747				405	4.509	0.549912				405	4.509	0.251167					405	4.509	0.370134				405	4.509	0.228353		405	4.509	0.0799781
406	4.52	0.484616				406	4.52	0.585704				406	4.52	0.230856					406	4.52	0.332291				406	4.52	0.215328		406	4.52	0.0867764
407	4.531	0.481124				407	4.531	0.622259				407	4.531	0.211922					407	4.531	0.302714				407	4.531	0.193808		407	4.531	0.10212
408	4.542	0.482871				408	4.542	0.662195				408	4.542	0.195469					408	4.542	0.290135				408	4.542	0.169481		408	4.542	0.120416
409	4.553	0.493495				409	4.553	0.711854				409	4.553	0.183241					409	4.553	0.285986				409	4.553	0.150337		409	4.553	0.13726
410	4.564	0.502739				410	4.564	0.771358				410	4.564	0.17609					410	4.564	0.276755				410	4.564	0.144508		410	4.564	0.149818
411	4.575	0.499625				411	4.575	0.831575				411	4.575	0.173077					411	4.575	0.26124				411	4.575	0.156027		411	4.575	0.155874
412	4.586	0.484511				412	4.586	0.881766				412	4.586	0.175065					412	4.586	0.252548				412	4.586	0.179507		412	4.586	0.153543
413	4.597	0.470886				413	4.597	0.912407				413	4.597	0.183807					413	4.597	0.265992				413	4.597	0.20165		413	4.597	0.144322
414	4.608	0.473337				414	4.608	0.911368				414	4.608	0.199466					414	4.608	0.305055				414	4.608	0.210492		414	4.608	0.133114
415	4.619	0.491767				415	4.619	0.870357				415	4.619	0.218173					415	4.619	0.35884				415	4.619	0.205606		415	4.619	0.123427
416	4.63	0.511504				416	4.63	0.792978				416	4.63	0.234026					416	4.63	0.409				416	4.63	0.199963		416	4.63	0.113849
417	4.641	0.515752				417	4.641	0.696389				417	4.641	0.242822					417	4.641	0.437481				417	4.641	0.209177		417	4.641	0.100942
418	4.652	0.498402				418	4.652	0.602918				418	4.652	0.243462					418	4.652	0.432627				418	4.652	0.23823		418	4.652	0.084366
419	4.663	0.469002				419	4.663	0.532633				419	4.663	0.238057					419	4.663	0.392716				419	4.663	0.277065		419	4.663	0.0678583
420	4.674	0.445318				420	4.674	0.501355				420	4.674	0.230958					420	4.674	0.330285				420	4.674	0.305277		420	4.674	0.0554109
421	4.685	0.44693				421	4.685	0.513368				421	4.685	0.225008					421	4.685	0.267547				421	4.685	0.307718		421	4.685	0.0488278
422	4.696	0.484582				422	4.696	0.556777				422	4.696	0.219134					422	4.696	0.227584				422	4.696	0.287707		422	4.696	0.0494303
423	4.707	0.551795				423	4.707	0.606069				423	4.707	0.210542					423	4.707	0.222389				423	4.707	0.266634		423	4.707	0.0600643
424	4.718	0.622783				424	4.718	0.638087				424	4.718	0.202877					424	4.718	0.250261				424	4.718	0.265144		424	4.718	0.082895
425	4.729	0.661801				425	4.729	0.641577				425	4.729	0.20629					425	4.729	0.299572				425	4.729	0.284256		425	4.729	0.115365
426	4.74	0.644884				426	4.74	0.61769				426	4.74	0.229912					426	4.74	0.356362				426	4.74	0.307594		426	4.74	0.147471
427	4.751	0.583219				427	4.751	0.571849				427	4.751	0.272366					427	4.751	0.407663				427	4.751	0.318684		427	4.751	0.167456
428	4.762	0.520466				428	4.762	0.510109				428	4.762	0.320745					428	4.762	0.441169				428	4.762	0.316103		428	4.762	0.170797
429	4.773	0.497788				429	4.773	0.441582				429	4.773	0.355621					429	4.773	0.450161				429	4.773	0.310041		429	4.773	0.163383
430	4.784	0.519597				430	4.784	0.380006				430	4.784	0.360165					430	4.784	0.437576				430	4.784	0.307495		430	4.784	0.154605
431	4.795	0.552325				431	4.795	0.343263				431	4.795	0.328206					431	4.795	0.414134				431	4.795	0.304213		431	4.795	0.14837
432	4.806	0.56015				432	4.806	0.342712				432	4.806	0.268923					432	4.806	0.390101				432	4.806	0.292701		432	4.806	0.141578
433	4.817	0.534539				433	4.817	0.371268				433	4.817	0.202641					433	4.817	0.370271				433	4.817	0.274119		433	4.817	0.129531
434	4.828	0.490906				434	4.828	0.406527				434	4.828	0.150218					434	4.828	0.356784				434	4.828	0.25791		434	4.828	0.111707
435	4.839	0.44875				435	4.839	0.428355				435	4.839	0.12286					435	4.839	0.350348				435	4.839	0.254313		435	4.839	0.0925525
436	4.85	0.413649				436	4.85	0.438892				436	4.85	0.121233					436	4.85	0.349571				436	4.85	0.264629		436	4.85	0.0780962
437	4.862	0.385751				437	4.862	0.457727				437	4.862	0.139607					437	4.862	0.350941				437	4.862	0.283768		437	4.862	0.0705498
438	4.873	0.369597				438	4.873	0.500105				438	4.873	0.169704					438	4.873	0.35315				438	4.873	0.303806		438	4.873	0.0686152
439	4.884	0.373691				439	4.884	0.561574				439	4.884	0.203055					439	4.884	0.35661				439	4.884	0.316817		439	4.884	0.0703032
440	4.895	0.400268				440	4.895	0.620831				440	4.895	0.233746					440	4.895	0.361356				440	4.895	0.317245		440	4.895	0.0758626
441	4.906	0.448954				441	4.906	0.663864				441	4.906	0.258996					441	4.906	0.36255				441	4.906	0.305536		441	4.906	0.0874933
442	4.917	0.533015				442	4.917	0.70307				442	4.917	0.279163					442	4.917	0.353211				442	4.917	0.29066		442	4.917	0.106428
443	4.928	0.690735				443	4.928	0.790974				443	4.928	0.293838					443	4.928	0.32929				443	4.928	0.280684		443	4.928	0.131855
444	4.939	0.966922				444	4.939	1.00542				444	4.939	0.300326					444	4.939	0.291649				444	4.939	0.274153		444	4.939	0.162135
445	4.95	1.36819				445	4.95	1.4028				445	4.95	0.296941					445	4.95	0.243955				445	4.95	0.264048		445	4.95	0.198111
446	4.961	1.83323				446	4.961	1.95755				446	4.961	0.285326					446	4.961	0.19252				446	4.961	0.247707		446	4.961	0.24248
447	4.972	2.25338				447	4.972	2.53069				447	4.972	0.270091					447	4.972	0.146205				447	4.972	0.23147		447	4.972	0.294127
448	4.983	2.53604				448	4.983	2.92724				448	4.983	0.255988					448	4.983	0.114169				448	4.983	0.223384		448	4.983	0.344089
449	4.994	2.65573				449	4.994	3.02058				449	4.994	0.250867					449	4.994	0.100767				449	4.994	0.224957		449	4.994	0.376414
450	5.005	2.65365				450	5.005	2.85064				450	5.005	0.265644					450	5.005	0.103134				450	5.005	0.228293		450	5.005	0.378479
451	5.016	2.59076				451	5.016	2.58476				451	5.016	0.307255					451	5.016	0.11466				451	5.016	0.222981		451	5.016	0.351436
452	5.027	2.50931				452	5.027	2.38458				452	5.027	0.373352					452	5.027	0.131067				452	5.027	0.2036		452	5.027	0.311088
453	5.038	2.42267				453	5.038	2.31167				453	5.038	0.451705					453	5.038	0.154493				453	5.038	0.174148		453	5.038	0.276316
454	5.049	2.32635				454	5.049	2.33324				454	5.049	0.522108					454	5.049	0.19042				454	5.049	0.144382		454	5.049	0.257072
455	5.06	2.21495				455	5.06	2.38889				455	5.06	0.56235					455	5.06	0.238848				455	5.06	0.122294		455	5.06	0.252157
456	5.071	2.09507				456	5.071	2.43591				456	5.071	0.557989					456	5.071	0.288867				456	5.071	0.110413		456	5.071	0.256136
457	5.082	1.98931				457	5.082	2.4626				457	5.082	0.511635					457	5.082	0.321954				457	5.082	0.106967		457	5.082	0.261776
458	5.093	1.91432				458	5.093	2.46548				458	5.093	0.445129					458	5.093	0.325431				458	5.093	0.112423		458	5.093	0.260169
459	5.104	1.86284				459	5.104	2.44305				459	5.104	0.385802					459	5.104	0.303153				459	5.104	0.130524		459	5.104	0.245243
460	5.115	1.81123				460	5.115	2.39723				460	5.115	0.350247					460	5.115	0.275336				460	5.115	0.163951		460	5.115	0.220088
461	5.126	1.73771				461	5.126	2.33441				461	5.126	0.338262					461	5.126	0.264086				461	5.126	0.20834		461	5.126	0.195523
462	5.137	1.64133				462	5.137	2.26024				462	5.137	0.336494					462	5.137	0.27906				462	5.137	0.248198		462	5.137	0.179034
463	5.148	1.54567				463	5.148	2.17045				463	5.148	0.329714					463	5.148	0.312943				463	5.148	0.264633		463	5.148	0.168701
464	5.159	1.49171				464	5.159	2.05548				464	5.159	0.31055					464	5.159	0.347382				464	5.159	0.250003		464	5.159	0.15984
465	5.17	1.50687				465	5.17	1.91228				465	5.17	0.284587					465	5.17	0.363311				465	5.17	0.215792		465	5.17	0.150746
466	5.181	1.57877				466	5.181	1.76132				466	5.181	0.26464					466	5.181	0.349706				466	5.181	0.182504		466	5.181	0.1422
467	5.192	1.65233				467	5.192	1.64393				467	5.192	0.258685					467	5.192	0.308806				467	5.192	0.16245		467	5.192	0.133851
468	5.203	1.66962				468	5.203	1.59567				468	5.203	0.264448					468	5.203	0.255401				468	5.203	0.153689		468	5.203	0.124839
469	5.214	1.61174				469	5.214	1.61763				469	5.214	0.273992					469	5.214	0.209133				469	5.214	0.147349		469	5.214	0.116559
470	5.225	1.50573				470	5.225	1.67191				470	5.225	0.283045					470	5.225	0.184578				470	5.225	0.137111		470	5.225	0.112783
471	5.236	1.39796				471	5.236	1.71262				471	5.236	0.292867					471	5.236	0.184149				471	5.236	0.124391		471	5.236	0.116469
472	5.247	1.32404				472	5.247	1.72477				472	5.247	0.305147					472	5.247	0.19866				472	5.247	0.117304		472	5.247	0.126448
473	5.258	1.29835				473	5.258	1.72901				473	5.258	0.319448					473	5.258	0.214969				473	5.258	0.12645		473	5.258	0.137027
474	5.269	1.31262				474	5.269	1.74302				474	5.269	0.335691					474	5.269	0.224856				474	5.269	0.159096		474	5.269	0.141828
475	5.28	1.33971				475	5.28	1.75708				475	5.28	0.353313					475	5.28	0.227652				475	5.28	0.212107		475	5.28	0.136884
476	5.291	1.3456				476	5.291	1.74644				476	5.291	0.366989					476	5.291	0.227925				476	5.291	0.268867		476	5.291	0.122118
477	5.302	1.30769				477	5.302	1.70672				477	5.302	0.368142					477	5.302	0.228577				477	5.302	0.305849		477	5.302	0.102801
478	5.313	1.23562				478	5.313	1.66416				478	5.313	0.352649					478	5.313	0.227729				478	5.313	0.306669		478	5.313	0.0880836
479	5.324	1.16087				479	5.324	1.65219				479	5.324	0.325092					479	5.324	0.221854				479	5.324	0.272868		479	5.324	0.0859993
480	5.335	1.11614				480	5.335	1.68005				480	5.335	0.296834					480	5.335	0.209937				480	5.335	0.220936		480	5.335	0.0970088
481	5.346	1.11577				481	5.346	1.72512				481	5.346	0.279413					481	5.346	0.19426				481	5.346	0.169881		481	5.346	0.112886
482	5.357	1.15963				482	5.357	1.75321				482	5.357	0.278541					482	5.357	0.179054				482	5.357	0.13201		482	5.357	0.122838
483	5.368	1.2348				483	5.368	1.74893				483	5.368	0.29103					483	5.368	0.167251				483	5.368	0.11254		483	5.368	0.120784
484	5.379	1.32219				484	5.379	1.72427				484	5.379	0.305708					484	5.379	0.161161				484	5.379	0.112576		484	5.379	0.108583
485	5.39	1.40016				485	5.39	1.69969				485	5.39	0.308738					485	5.39	0.163168				485	5.39	0.129081		485	5.39	0.0939375
486	5.401	1.44815				486	5.401	1.6817				486	5.401	0.294398					486	5.401	0.176226				486	5.401	0.152548		486	5.401	0.0851779
487	5.412	1.44755				487	5.412	1.66311				487	5.412	0.271066					487	5.412	0.199337				487	5.412	0.170563		487	5.412	0.0870202
488	5.423	1.38643				488	5.423	1.63738				488	5.423	0.256386					488	5.423	0.224059				488	5.423	0.173986		488	5.423	0.0974917
489	5.434	1.26792				489	5.434	1.60685				489	5.434	0.263417					489	5.434	0.238402				489	5.434	0.16514		489	5.434	0.108492
490	5.445	1.11671				490	5.445	1.57578				490	5.445	0.290198					490	5.445	0.238757				490	5.445	0.156951		490	5.445	0.112441
491	5.456	0.975585				491	5.456	1.54691				491	5.456	0.3238					491	5.456	0.234723				491	5.456	0.164916		491	5.456	0.109605
492	5.467	0.882081				492	5.467	1.52352				492	5.467	0.351736					492	5.467	0.241578				492	5.467	0.195883		492	5.467	0.108381
493	5.478	0.844698				493	5.478	1.51261				493	5.478	0.369452					493	5.478	0.266349				493	5.478	0.239337		493	5.478	0.117046
494	5.489	0.842351				494	5.489	1.50929				494	5.489	0.377834					494	5.489	0.300059				494	5.489	0.272853		494	5.489	0.135277
495	5.5	0.848205				495	5.5	1.48243				495	5.5	0.374821					495	5.5	0.323116				495	5.5	0.279748		495	5.5	0.154164
496	5.511	0.854492				496	5.511	1.39921				496	5.511	0.355299					496	5.511	0.319098				496	5.511	0.263886		496	5.511	0.166503
497	5.522	0.872569				497	5.522	1.26782				497	5.522	0.320317					497	5.522	0.285994				497	5.522	0.243315		497	5.522	0.173637
498	5.533	0.916043				498	5.533	1.14299				498	5.533	0.282805					498	5.533	0.236631				498	5.533	0.230157		498	5.533	0.182097
499	5.544	0.978331				499	5.544	1.08049				499	5.544	0.261583					499	5.544	0.18882				499	5.544	0.22016		499	5.544	0.194856
500	5.555	1.03785				500	5.555	1.08928				500	5.555	0.272503					500	5.555	0.156421				500	5.555	0.205045		500	5.555	0.206853
501	5.566	1.07348				501	5.566	1.13657				501	5.566	0.321881					501	5.566	0.144546				501	5.566	0.186517		501	5.566	0.210531
502	5.577	1.07855				502	5.577	1.18425				502	5.577	0.404563					502	5.577	0.150404				502	5.577	0.174756		502	5.577	0.202535
503	5.588	1.05714				503	5.588	1.21862				503	5.588	0.503768					503	5.588	0.167133				503	5.588	0.176376		503	5.588	0.184466
504	5.599	1.02046				504	5.599	1.24947				504	5.599	0.59518					504	5.599	0.189298				504	5.599	0.187184		504	5.599	0.159533
505	5.61	0.980516				505	5.61	1.29268				505	5.61	0.653389					505	5.61	0.21372				505	5.61	0.197508		505	5.61	0.130665
506	5.621	0.944683				506	5.621	1.35493				506	5.621	0.660579					506	5.621	0.23909				506	5.621	0.200341		506	5.621	0.102001
507	5.632	0.915661				507	5.632	1.42759				507	5.632	0.620139					507	5.632	0.264975				507	5.632	0.19407		507	5.632	0.0783729
508	5.643	0.900477				508	5.643	1.48785				508	5.643	0.55873					508	5.643	0.289456				508	5.643	0.18068		508	5.643	0.0634654
509	5.654	0.910567				509	5.654	1.51121				509	5.654	0.507481					509	5.654	0.307953				509	5.654	0.16248		509	5.654	0.0581703
510	5.665	0.948722				510	5.665	1.49659				510	5.665	0.480762					510	5.665	0.313785				510	5.665	0.143078		510	5.665	0.0649412
511	5.676	1.00196				511	5.676	1.46601				511	5.676	0.470298					511	5.676	0.304185				511	5.676	0.127313		511	5.676	0.087312
512	5.687	1.04639				512	5.687	1.44183				512	5.687	0.457773					512	5.687	0.283668				512	5.687	0.119183		512	5.687	0.127796
513	5.698	1.06076				513	5.698	1.42191				513	5.698	0.433112					513	5.698	0.261671				513	5.698	0.119259		513	5.698	0.180889
514	5.709	1.04013				514	5.709	1.38281				514	5.709	0.402485					514	5.709	0.245215				514	5.709	0.125133		514	5.709	0.230354
515	5.72	0.993427				515	5.72	1.30694				515	5.72	0.381696					515	5.72	0.233749				515	5.72	0.13263		515	5.72	0.257071
516	5.731	0.940527				516	5.731	1.20437				516	5.731	0.380724					516	5.731	0.221023				516	5.731	0.138292		516	5.731	0.25286
517	5.742	0.906771				517	5.742	1.1099				517	5.742	0.395415					517	5.742	0.20384				517	5.742	0.140261		517	5.742	0.226342
518	5.753	0.919396				518	5.753	1.05526				518	5.753	0.411664					518	5.753	0.189839				518	5.753	0.139292		518	5.753	0.194111
519	5.764	0.986378				519	5.764	1.04515				519	5.764	0.417674					519	5.764	0.193465				519	5.764	0.139395		519	5.764	0.168058
520	5.775	1.07846				520	5.775	1.06578				520	5.775	0.411721					520	5.775	0.224016				520	5.775	0.145393		520	5.775	0.151853
521	5.786	1.14271				521	5.786	1.1026				521	5.786	0.404622					521	5.786	0.275327				521	5.786	0.162986		521	5.786	0.14402
522	5.797	1.14645				522	5.797	1.14823				522	5.797	0.411223					522	5.797	0.327654				522	5.797	0.196885		522	5.797	0.140503
523	5.808	1.10323				523	5.808	1.19417				523	5.808	0.437914					523	5.808	0.360745				523	5.808	0.248579		523	5.808	0.136145
524	5.819	1.0516				524	5.819	1.22944				524	5.819	0.475972					524	5.819	0.366084				524	5.819	0.312281		524	5.819	0.128748
525	5.83	1.0157				525	5.83	1.24108				525	5.83	0.504263					525	5.83	0.349481				525	5.83	0.374347		525	5.83	0.120396
526	5.841	0.990104				526	5.841	1.22483				526	5.841	0.50663					526	5.841	0.322137				526	5.841	0.417749		526	5.841	0.116354
527	5.852	0.958707				527	5.852	1.18935				527	5.852	0.484331					527	5.852	0.293115				527	5.852	0.429143		527	5.852	0.118224
528	5.863	0.915883				528	5.863	1.15304				528	5.863	0.453909					528	5.863	0.266549				528	5.863	0.406615		528	5.863	0.121977
529	5.874	0.870224				529	5.874	1.13436				529	5.874	0.431751					529	5.874	0.243758				529	5.874	0.362071		529	5.874	0.121283
530	5.885	0.837099				530	5.885	1.1364				530	5.885	0.421491					530	5.885	0.226573				530	5.885	0.315029		530	5.885	0.114198
531	5.896	0.82772				531	5.896	1.14797				531	5.896	0.417852					531	5.896	0.219682				531	5.896	0.281057		531	5.896	0.10392
532	5.907	0.846861				532	5.907	1.15629				532	5.907	0.416484					532	5.907	0.22909				532	5.907	0.263439		532	5.907	0.093855
533	5.918	0.889105				533	5.918	1.15631				533	5.918	0.420724					533	5.918	0.255514				533	5.918	0.256518		533	5.918	0.0838217
534	5.93	0.93435				534	5.93	1.14854				534	5.93	0.43833					534	5.93	0.290499				534	5.93	0.25414		534	5.93	0.0727258
535	5.941	0.956773				535	5.941	1.13579				535	5.941	0.470853					535	5.941	0.319083				535	5.941	0.253158		535	5.941	0.062274
536	5.952	0.94134				536	5.952	1.11933				536	5.952	0.503803					536	5.952	0.333698				536	5.952	0.251467		536	5.952	0.0573179
537	5.963	0.890833				537	5.963	1.09787				537	5.963	0.51255					537	5.963	0.34071				537	5.963	0.248487		537	5.963	0.0613478
538	5.974	0.821695				538	5.974	1.06679				538	5.974	0.482951					538	5.974	0.355061				538	5.974	0.247797		538	5.974	0.0741588
539	5.985	0.754923				539	5.985	1.03012				539	5.985	0.425066					539	5.985	0.38387				539	5.985	0.256281		539	5.985	0.0919963
540	5.996	0.710799				540	5.996	1.0065				540	5.996	0.366779					540	5.996	0.41994				540	5.996	0.275474		540	5.996	0.109442
541	6.007	0.703705				541	6.007	1.02167				541	6.007	0.329948					541	6.007	0.447917				541	6.007	0.296161		541	6.007	0.121312
542	6.018	0.737085				542	6.018	1.08498				542	6.018	0.316401					542	6.018	0.456635				542	6.018	0.304672		542	6.018	0.125122
543	6.029	0.800204				543	6.029	1.17318				543	6.029	0.311095					543	6.029	0.444748				543	6.029	0.293452		543	6.029	0.121643
544	6.04	0.866874				544	6.04	1.23801				544	6.04	0.299456					544	6.04	0.418926				544	6.04	0.268787		544	6.04	0.113426
545	6.051	0.905562				545	6.051	1.2412				545	6.051	0.280166					545	6.051	0.388699				545	6.051	0.246095		545	6.051	0.102606
546	6.062	0.892911				546	6.062	1.18401				546	6.062	0.262951					546	6.062	0.363252				546	6.062	0.238519		546	6.062	0.0906756
547	6.073	0.830912				547	6.073	1.10629				547	6.073	0.256281					547	6.073	0.34806				547	6.073	0.247252		547	6.073	0.0815786
548	6.084	0.748283				548	6.084	1.05297				548	6.084	0.258675					548	6.084	0.341449				548	6.084	0.260324		548	6.084	0.0835837
549	6.095	0.68637				549	6.095	1.03889				549	6.095	0.260392					549	6.095	0.336278				549	6.095	0.263224		549	6.095	0.107653
550	6.106	0.677041				550	6.106	1.04277				550	6.106	0.254115					550	6.106	0.327386				550	6.106	0.252189		550	6.106	0.161055
551	6.117	0.727477				551	6.117	1.03683				551	6.117	0.241097					551	6.117	0.316149				551	6.117	0.236123		551	6.117	0.237436
552	6.128	0.822675				552	6.128	1.00975				552	6.128	0.228633					552	6.128	0.310005				552	6.128	0.226406		552	6.128	0.314086
553	6.139	0.927454				553	6.139	0.969053				553	6.139	0.222659					553	6.139	0.313932				553	6.139	0.223909		553	6.139	0.361141
554	6.15	0.99737				554	6.15	0.92096				554	6.15	0.226076					554	6.15	0.323675				554	6.15	0.21982		554	6.15	0.359846
555	6.161	0.998971				555	6.161	0.867636				555	6.161	0.241699					555	6.161	0.326985				555	6.161	0.206698		555	6.161	0.313582
556	6.172	0.937473				556	6.172	0.810257				556	6.172	0.272325					556	6.172	0.314329				556	6.172	0.186492		556	6.172	0.244226
557	6.183	0.851244				557	6.183	0.759359				557	6.183	0.316144					557	6.183	0.288527				557	6.183	0.167085		557	6.183	0.177576
558	6.194	0.779023				558	6.194	0.731152				558	6.194	0.363259					558	6.194	0.262624				558	6.194	0.156893		558	6.194	0.129961
559	6.205	0.732446				559	6.205	0.736915				559	6.205	0.401963					559	6.205	0.248989				559	6.205	0.160269		559	6.205	0.104329
560	6.216	0.699796				560	6.216	0.774128				560	6.216	0.42581					560	6.216	0.252048				560	6.216	0.179533		560	6.216	0.0951499
561	6.227	0.669653				561	6.227	0.827469				561	6.227	0.43401					561	6.227	0.268373				561	6.227	0.212972		561	6.227	0.0961334
562	6.238	0.643339				562	6.238	0.876508				562	6.238	0.425532					562	6.238	0.290411				562	6.238	0.250267		562	6.238	0.103131
563	6.249	0.631391				563	6.249	0.903705				563	6.249	0.398148					563	6.249	0.308132				563	6.249	0.273945		563	6.249	0.112492
564	6.26	0.637704				564	6.26	0.905353				564	6.26	0.354819					564	6.26	0.310661				564	6.26	0.27135		564	6.26	0.119641
565	6.271	0.649522				565	6.271	0.89404				565	6.271	0.306401					565	6.271	0.294678				565	6.271	0.245589		565	6.271	0.120704
566	6.282	0.648855				566	6.282	0.888147				566	6.282	0.267998					566	6.282	0.26925				566	6.282	0.211526		566	6.282	0.115823
567	6.293	0.627365				567	6.293	0.896865				567	6.293	0.250455					567	6.293	0.249728				567	6.293	0.183261		567	6.293	0.108435
568	6.304	0.598165				568	6.304	0.909445				568	6.304	0.256052					568	6.304	0.243312				568	6.304	0.167701		568	6.304	0.102062
569	6.315	0.585787				569	6.315	0.904639				569	6.315	0.277176					569	6.315	0.244536				569	6.315	0.164872		569	6.315	0.0975184
570	6.326	0.608365				570	6.326	0.870896				570	6.326	0.304068					570	6.326	0.243262				570	6.326	0.170917		570	6.326	0.0926891
571	6.337	0.664852				571	6.337	0.82029				571	6.337	0.331435					571	6.337	0.238589				571	6.337	0.180926		571	6.337	0.0858691
572	6.348	0.737055				572	6.348	0.777319				572	6.348	0.356612					572	6.348	0.238943				572	6.348	0.190591		572	6.348	0.0786398
573	6.359	0.803431				573	6.359	0.760556				573	6.359	0.373744					573	6.359	0.251527				573	6.359	0.195534		573	6.359	0.0758341
574	6.37	0.852827				574	6.37	0.773437				574	6.37	0.373981					574	6.37	0.273067				574	6.37	0.192347		574	6.37	0.0810245
575	6.381	0.883739				575	6.381	0.809631				575	6.381	0.353596					575	6.381	0.295044				575	6.381	0.180523		575	6.381	0.0923031
576	6.392	0.903205				576	6.392	0.855947				576	6.392	0.323179					576	6.392	0.313583				576	6.392	0.164159		576	6.392	0.103776
577	6.403	0.926103				577	6.403	0.894331				577	6.403	0.304335					577	6.403	0.330236				577	6.403	0.149935		577	6.403	0.110824
578	6.414	0.97036				578	6.414	0.907634				578	6.414	0.316004					578	6.414	0.347378				578	6.414	0.145647		578	6.414	0.114345
579	6.425	1.04011				579	6.425	0.892627				579	6.425	0.358342					579	6.425	0.364652				579	6.425	0.155984		579	6.425	0.117874
580	6.436	1.10944				580	6.436	0.868747				580	6.436	0.411241					580	6.436	0.377698				580	6.436	0.180414		580	6.436	0.121621
581	6.447	1.13128				581	6.447	0.860268				581	6.447	0.448587					581	6.447	0.381766				581	6.447	0.212459		581	6.447	0.120451
582	6.458	1.07708				582	6.458	0.869915				582	6.458	0.45676					582	6.458	0.375192				582	6.458	0.240191		582	6.458	0.109966
583	6.469	0.964986				583	6.469	0.880306				583	6.469	0.43699					583	6.469	0.359791				583	6.469	0.250132		583	6.469	0.0920831
584	6.48	0.843917				584	6.48	0.878736				584	6.48	0.397382					584	6.48	0.337883				584	6.48	0.236732		584	6.48	0.0744615
585	6.491	0.752009				585	6.491	0.878975				585	6.491	0.345803					585	6.491	0.310344				585	6.491	0.209135		585	6.491	0.0643274
586	6.502	0.693517				586	6.502	0.913907				586	6.502	0.293855					586	6.502	0.278617				586	6.502	0.184611		586	6.502	0.0642123
587	6.513	0.653325				587	6.513	1.00507				587	6.513	0.257396					587	6.513	0.248609				587	6.513	0.175712		587	6.513	0.0721374
588	6.524	0.617424				588	6.524	1.13708				588	6.524	0.247114					588	6.524	0.231769				588	6.524	0.182217		588	6.524	0.082938
589	6.535	0.579633				589	6.535	1.26403				589	6.535	0.257875					589	6.535	0.239711				589	6.535	0.1932		589	6.535	0.0911174
590	6.546	0.539041				590	6.546	1.34098				590	6.546	0.275301					590	6.546	0.273797				590	6.546	0.195104		590	6.546	0.0953228
591	6.557	0.496987				591	6.557	1.34839				591	6.557	0.289125					591	6.557	0.320931				591	6.557	0.181566		591	6.557	0.0989864
592	6.568	0.461105				592	6.568	1.29422				592	6.568	0.301688					592	6.568	0.362035				592	6.568	0.158149		592	6.568	0.106559
593	6.579	0.442428				593	6.579	1.20266				593	6.579	0.320962					593	6.579	0.382936				593	6.579	0.137317		593	6.579	0.118042
594	6.59	0.445793				594	6.59	1.10375				594	6.59	0.348719					594	6.59	0.379554				594	6.59	0.129976		594	6.59	0.129564
595	6.601	0.465735				595	6.601	1.02621				595	6.601	0.378404					595	6.601	0.359342				595	6.601	0.137792		595	6.601	0.137682
596	6.612	0.492511				596	6.612	0.984985				596	6.612	0.40273					596	6.612	0.338934				596	6.612	0.153687		596	6.612	0.140706
597	6.623	0.520604				597	6.623	0.974843				597	6.623	0.415292					597	6.623	0.335852				597	6.623	0.166517		597	6.623	0.13691
598	6.634	0.549261				598	6.634	0.98162				598	6.634	0.408542					598	6.634	0.356406				598	6.634	0.168746		598	6.634	0.124526
599	6.645	0.575991				599	6.645	1.0048				599	6.645	0.377967					599	6.645	0.387423				599	6.645	0.161035		599	6.645	0.104005
600	6.656	0.592334				600	6.656	1.05177				600	6.656	0.332786					600	6.656	0.403456				600	6.656	0.150166		600	6.656	0.0796287
601	6.667	0.593521				601	6.667	1.11426				601	6.667	0.29552					601	6.667	0.385727				601	6.667	0.142371		601	6.667	0.0575829
602	6.678	0.58875				602	6.678	1.16019				602	6.678	0.286294					602	6.678	0.338395				602	6.678	0.140072		602	6.678	0.0430069
603	6.689	0.597998				603	6.689	1.16116				603	6.689	0.306017					603	6.689	0.285663				603	6.689	0.143502		603	6.689	0.0380132
604	6.7	0.634128				604	6.7	1.12016				604	6.7	0.336073					604	6.7	0.252796				604	6.7	0.153352		604	6.7	0.0423047
605	6.711	0.686059				605	6.711	1.06425				605	6.711	0.35321					605	6.711	0.251208				605	6.711	0.168985		605	6.711	0.0537973
606	6.722	0.722092				606	6.722	1.01418				606	6.722	0.349653					606	6.722	0.276872				606	6.722	0.185549		606	6.722	0.0698528
607	6.733	0.712977				607	6.733	0.968147				607	6.733	0.337318					607	6.733	0.315008				607	6.733	0.194651		607	6.733	0.0871198
608	6.744	0.655018				608	6.744	0.91446				608	6.744	0.336204					608	6.744	0.347538				608	6.744	0.19367		608	6.744	0.101436
609	6.755	0.573916				609	6.755	0.849983				609	6.755	0.357279					609	6.755	0.3621				609	6.755	0.191468		609	6.755	0.108028
610	6.766	0.505112				610	6.766	0.78149				610	6.766	0.394563					610	6.766	0.358961				610	6.766	0.201946		610	6.766	0.104961
611	6.777	0.470689				611	6.777	0.722572				611	6.777	0.431005					611	6.777	0.349919				611	6.777	0.229725		611	6.777	0.095323
612	6.788	0.467982				612	6.788	0.689914				612	6.788	0.449782					612	6.788	0.346806				612	6.788	0.262365		612	6.788	0.0859173
613	6.799	0.477598				613	6.799	0.701025				613	6.799	0.443229					613	6.799	0.349869				613	6.799	0.278138		613	6.799	0.0824362
614	6.81	0.479629				614	6.81	0.762075				614	6.81	0.415993					614	6.81	0.348493				614	6.81	0.264669		614	6.81	0.0863291
615	6.821	0.467166				615	6.821	0.857057				615	6.821	0.379539					615	6.821	0.333142				615	6.821	0.229412		615	6.821	0.0952131
616	6.832	0.446577				616	6.832	0.952087				616	6.832	0.344644					616	6.832	0.305313				616	6.832	0.191842		616	6.832	0.104717
617	6.843	0.427832				617	6.843	1.01736				617	6.843	0.320654					617	6.843	0.27485				617	6.843	0.16804		617	6.843	0.111283
618	6.854	0.415892				618	6.854	1.04432				618	6.854	0.317631					618	6.854	0.250253				618	6.854	0.163452		618	6.854	0.11427
619	6.865	0.40988				619	6.865	1.04558				619	6.865	0.341836					619	6.865	0.235723				619	6.865	0.174332		619	6.865	0.115337
620	6.876	0.408473				620	6.876	1.04238				620	6.876	0.385456					620	6.876	0.235085				620	6.876	0.192112		620	6.876	0.115957
621	6.887	0.412655				621	6.887	1.04666				621	6.887	0.427216					621	6.887	0.251288				621	6.887	0.207948		621	6.887	0.115896
622	6.898	0.421846				622	6.898	1.05252				622	6.898	0.448012					622	6.898	0.284575				622	6.898	0.216651		622	6.898	0.114001
623	6.909	0.432008				623	6.909	1.0434				623	6.909	0.443745					623	6.909	0.328946				623	6.909	0.217732		623	6.909	0.109496
624	6.92	0.441627				624	6.92	1.00531				624	6.92	0.422406					624	6.92	0.373635				624	6.92	0.214621		624	6.92	0.102071
625	6.931	0.456708				625	6.931	0.938953				625	6.931	0.389038					625	6.931	0.407311				625	6.931	0.209775		625	6.931	0.0947622
626	6.942	0.486428				626	6.942	0.861336				626	6.942	0.342797					626	6.942	0.422841				626	6.942	0.201904		626	6.942	0.0955561
627	6.953	0.532748				627	6.953	0.799985				627	6.953	0.288503					627	6.953	0.422527				627	6.953	0.190165		627	6.953	0.114105
628	6.964	0.585424				628	6.964	0.776517				628	6.964	0.24085					628	6.964	0.418041				628	6.964	0.177346		628	6.964	0.155561
629	6.975	0.627738				629	6.975	0.79202				629	6.975	0.212697					629	6.975	0.424438				629	6.975	0.168628		629	6.975	0.212713
630	6.986	0.647145				630	6.986	0.828754				630	6.986	0.203031					630	6.986	0.44731				630	6.986	0.167812		630	6.986	0.268404
631	6.998	0.642051				631	6.998	0.864584				631	6.998	0.201008					631	6.998	0.473231				631	6.998	0.17496		631	6.998	0.305391
632	7.009	0.620897				632	7.009	0.890384				632	7.009	0.196964					632	7.009	0.476503				632	7.009	0.185095		632	7.009	0.31557
633	7.02	0.59639				633	7.02	0.913354				633	7.02	0.191484					633	7.02	0.44193				633	7.02	0.190487		633	7.02	0.300405
634	7.031	0.578024				634	7.031	0.946029				634	7.031	0.191259					634	7.031	0.380542				634	7.031	0.184723		634	7.031	0.267424
635	7.042	0.570088				635	7.042	0.989603				635	7.042	0.200178					635	7.042	0.321073				635	7.042	0.167421		635	7.042	0.226463
636	7.053	0.575762				636	7.053	1.02655				636	7.053	0.212971					636	7.053	0.288061				636	7.053	0.145466		636	7.053	0.185249
637	7.064	0.600352				637	7.064	1.02445				637	7.064	0.220521					637	7.064	0.286146				637	7.064	0.12911		637	7.064	0.147134
638	7.075	0.644984				638	7.075	0.960141				638	7.075	0.219199					638	7.075	0.302787				638	7.075	0.124547		638	7.075	0.113314
639	7.086	0.694288				639	7.086	0.845303				639	7.086	0.21412					639	7.086	0.319427				639	7.086	0.131011		639	7.086	0.0868393
640	7.097	0.721358				640	7.097	0.724266				640	7.097	0.212331					640	7.097	0.321445				640	7.097	0.144226		640	7.097	0.0708015
641	7.108	0.705456				641	7.108	0.639509				641	7.108	0.213586					641	7.108	0.306784				641	7.108	0.160775		641	7.108	0.0662957
642	7.119	0.654252				642	7.119	0.602925				642	7.119	0.209458					642	7.119	0.284521				642	7.119	0.178337		642	7.119	0.070683
643	7.13	0.60025				643	7.13	0.597104				643	7.13	0.192604					643	7.13	0.26636				643	7.13	0.195898		643	7.13	0.0780711
644	7.141	0.575155				644	7.141	0.597254				644	7.141	0.166107					644	7.141	0.257096				644	7.141	0.21456		644	7.141	0.0837259
645	7.152	0.583124				645	7.152	0.590261				645	7.152	0.142945					645	7.152	0.255924				645	7.152	0.237303		645	7.152	0.0866665
646	7.163	0.599213				646	7.163	0.579207				646	7.163	0.136723					646	7.163	0.263434				646	7.163	0.262983		646	7.163	0.0903132
647	7.174	0.593678				647	7.174	0.574713				647	7.174	0.154582					647	7.174	0.282278				647	7.174	0.282337		647	7.174	0.0984179
648	7.185	0.557226				648	7.185	0.585066				648	7.185	0.193102					648	7.185	0.310706				648	7.185	0.284064		648	7.185	0.110576
649	7.196	0.505755				649	7.196	0.612249				649	7.196	0.242338					649	7.196	0.339051				649	7.196	0.267095		649	7.196	0.122186
650	7.207	0.461744				650	7.207	0.653633				650	7.207	0.289847					650	7.207	0.357327				650	7.207	0.242814		650	7.207	0.128402
651	7.218	0.43858				651	7.218	0.70359				651	7.218	0.324058					651	7.218	0.364735				651	7.218	0.224941		651	7.218	0.12901
652	7.229	0.435411				652	7.229	0.750015				652	7.229	0.336517					652	7.229	0.369457				652	7.229	0.219394		652	7.229	0.127852
653	7.24	0.441594				653	7.24	0.771326				653	7.24	0.324667					653	7.24	0.378042				653	7.24	0.222984		653	7.24	0.12791
654	7.251	0.444834				654	7.251	0.746723				654	7.251	0.294533					654	7.251	0.389587				654	7.251	0.230038		654	7.251	0.128279
655	7.262	0.438692				655	7.262	0.676244				655	7.262	0.258697					655	7.262	0.399021				655	7.262	0.237788		655	7.262	0.126036
656	7.273	0.426556				656	7.273	0.587181				656	7.273	0.229315					656	7.273	0.399332				656	7.273	0.246644		656	7.273	0.119734
657	7.284	0.41241				657	7.284	0.510141				657	7.284	0.211492					657	7.284	0.383531				657	7.284	0.254838		657	7.284	0.111024
658	7.295	0.39735				658	7.295	0.459672				658	7.295	0.20627					658	7.295	0.350711				658	7.295	0.257756		658	7.295	0.104578
659	7.306	0.381894				659	7.306	0.436327				659	7.306	0.215458					659	7.306	0.31044				659	7.306	0.253226		659	7.306	0.105736
660	7.317	0.369733				660	7.317	0.445572				660	7.317	0.241995					660	7.317	0.277274				660	7.317	0.246956		660	7.317	0.116599
661	7.328	0.363389				661	7.328	0.500252				661	7.328	0.282085					661	7.328	0.260741				661	7.328	0.248908		661	7.328	0.133969
662	7.339	0.358908				662	7.339	0.607176				662	7.339	0.321584					662	7.339	0.26257				662	7.339	0.261184		662	7.339	0.150397
663	7.35	0.352897				663	7.35	0.75374				663	7.35	0.343774					663	7.35	0.279212				663	7.35	0.275032		663	7.35	0.161339
664	7.361	0.350274				664	7.361	0.905875				664	7.361	0.34084					664	7.361	0.30532				664	7.361	0.280308		664	7.361	0.167426
665	7.372	0.363158				665	7.372	1.01507				665	7.372	0.318693					665	7.372	0.331963				665	7.372	0.278093		665	7.372	0.171757
666	7.383	0.396803				666	7.383	1.03909				666	7.383	0.291795					666	7.383	0.346103				666	7.383	0.2796		666	7.383	0.174018
667	7.394	0.442773				667	7.394	0.970452				667	7.394	0.272791					667	7.394	0.338115				667	7.394	0.296356		667	7.394	0.171365
668	7.405	0.484161				668	7.405	0.846139				668	7.405	0.268577					668	7.405	0.312549				668	7.405	0.330989		668	7.405	0.162416
669	7.416	0.508473				669	7.416	0.725029				669	7.416	0.280153					669	7.416	0.286487				669	7.416	0.375176		669	7.416	0.149842
670	7.427	0.514514				670	7.427	0.645911				670	7.427	0.302911					670	7.427	0.276005				670	7.427	0.41312		670	7.427	0.138937
671	7.438	0.509556				671	7.438	0.607609				671	7.438	0.328033					671	7.438	0.283282				671	7.438	0.426334		671	7.438	0.133906
672	7.449	0.506113				672	7.449	0.586636				672	7.449	0.345031					672	7.449	0.298099				672	7.449	0.406183		672	7.449	0.135371
673	7.46	0.520526				673	7.46	0.566561				673	7.46	0.348338					673	7.46	0.309982				673	7.46	0.362195		673	7.46	0.139863
674	7.471	0.570188				674	7.471	0.549794				674	7.471	0.343601					674	7.471	0.319852				674	7.471	0.31842		674	7.471	0.143299
675	7.482	0.660803				675	7.482	0.54805				675	7.482	0.34531					675	7.482	0.33531				675	7.482	0.29499		675	7.482	0.144103
676	7.493	0.769744				676	7.493	0.569498				676	7.493	0.36281					676	7.493	0.36197				676	7.493	0.296161		676	7.493	0.143809
677	7.504	0.85311				677	7.504	0.613028				677	7.504	0.387573					677	7.504	0.398636				677	7.504	0.313398		677	7.504	0.144343
678	7.515	0.875233				678	7.515	0.667404				678	7.515	0.397807					678	7.515	0.441058				678	7.515	0.337778		678	7.515	0.14299
679	7.526	0.836775				679	7.526	0.713943				679	7.526	0.380361					679	7.526	0.481416				679	7.526	0.365088		679	7.526	0.13386
680	7.537	0.768888				680	7.537	0.736552				680	7.537	0.343106					680	7.537	0.504895				680	7.537	0.390261		680	7.537	0.114159
681	7.548	0.705591				681	7.548	0.731965				681	7.548	0.304075					681	7.548	0.49357				681	7.548	0.401865		681	7.548	0.0896285
682	7.559	0.661522				682	7.559	0.711627				682	7.559	0.274202					682	7.559	0.442083				682	7.559	0.385291		682	7.559	0.0706403
683	7.57	0.634993				683	7.57	0.694915				683	7.57	0.25606					683	7.57	0.369617				683	7.57	0.335021		683	7.57	0.0641787
684	7.581	0.621051				684	7.581	0.696095				684	7.581	0.254495					684	7.581	0.308943				684	7.581	0.262283		684	7.581	0.0701892
685	7.592	0.615623				685	7.592	0.715815				685	7.592	0.27849					685	7.592	0.281601				685	7.592	0.190736		685	7.592	0.0838823
686	7.603	0.611725				686	7.603	0.737096				686	7.603	0.328876					686	7.603	0.28363				686	7.603	0.1428		686	7.603	0.100347
687	7.614	0.598533				687	7.614	0.735878				687	7.614	0.389098					687	7.614	0.294664				687	7.614	0.128859		687	7.614	0.116051
688	7.625	0.571694				688	7.625	0.701734				688	7.625	0.428994					688	7.625	0.297843				688	7.625	0.148326		688	7.625	0.126778
689	7.636	0.53691				689	7.636	0.649308				689	7.636	0.42773					689	7.636	0.290328				689	7.636	0.194547		689	7.636	0.126047
690	7.647	0.504369				690	7.647	0.603682				690	7.647	0.390262					690	7.647	0.280725				690	7.647	0.255949		690	7.647	0.110798
691	7.658	0.480576				691	7.658	0.578703				691	7.658	0.341948					691	7.658	0.276032				691	7.658	0.312822		691	7.658	0.0862055
692	7.669	0.463354				692	7.669	0.566444				692	7.669	0.304791					692	7.669	0.275763				692	7.669	0.343234		692	7.669	0.0638874
693	7.68	0.447656				693	7.68	0.549193				693	7.68	0.283094					693	7.68	0.276025				693	7.68	0.336282		693	7.68	0.0532894
694	7.691	0.433596				694	7.691	0.519403				694	7.691	0.268049					694	7.691	0.276088				694	7.691	0.30129		694	7.691	0.0564989
695	7.702	0.427735				695	7.702	0.487867				695	7.702	0.250958					695	7.702	0.277809				695	7.702	0.258274		695	7.702	0.0689021
696	7.713	0.436327				696	7.713	0.473503				696	7.713	0.230521					696	7.713	0.280898				696	7.713	0.220538		696	7.713	0.0835607
697	7.724	0.461437				697	7.724	0.484353				697	7.724	0.211884					697	7.724	0.282046				697	7.724	0.189224		697	7.724	0.0954703
698	7.735	0.499469				698	7.735	0.506761				698	7.735	0.20143					698	7.735	0.281776				698	7.735	0.161172		698	7.735	0.104495
699	7.746	0.542416				699	7.746	0.516371				699	7.746	0.203367					699	7.746	0.288102				699	7.746	0.137316		699	7.746	0.113581
700	7.757	0.57418				700	7.757	0.500033				700	7.757	0.218631					700	7.757	0.310978				700	7.757	0.122136		700	7.757	0.124817
701	7.768	0.576366				701	7.768	0.469231				701	7.768	0.244356					701	7.768	0.35186				701	7.768	0.11904		701	7.768	0.13555
702	7.779	0.542985				702	7.779	0.447521				702	7.779	0.275786					702	7.779	0.398713				702	7.779	0.127794		702	7.779	0.142331
703	7.79	0.485952				703	7.79	0.448933				703	7.79	0.306775					703	7.79	0.433209				703	7.79	0.143851		703	7.79	0.146298
704	7.801	0.426646				704	7.801	0.473587				704	7.801	0.328405					704	7.801	0.443362				704	7.801	0.163655		704	7.801	0.1531
705	7.812	0.382857				705	7.812	0.519255				705	7.812	0.332455					705	7.812	0.428699				705	7.812	0.187959		705	7.812	0.168261
706	7.823	0.36314				706	7.823	0.588313				706	7.823	0.317545					706	7.823	0.395007				706	7.823	0.223233		706	7.823	0.191755
707	7.834	0.364068				707	7.834	0.677959				707	7.834	0.290412					707	7.834	0.352269				707	7.834	0.272653		707	7.834	0.217901
708	7.845	0.371475				708	7.845	0.768962				708	7.845	0.260327					708	7.845	0.31368				708	7.845	0.327092		708	7.845	0.239051
709	7.856	0.370712				709	7.856	0.832085				709	7.856	0.233944					709	7.856	0.292269				709	7.856	0.366695		709	7.856	0.247134
710	7.867	0.359345				710	7.867	0.84947				710	7.867	0.215258					710	7.867	0.291144				710	7.867	0.374637		710	7.867	0.235194
711	7.878	0.347895				711	7.878	0.824809				711	7.878	0.205208					711	7.878	0.300433				711	7.878	0.350997		711	7.878	0.202805
712	7.889	0.347848				712	7.889	0.775462				712	7.889	0.204123					712	7.889	0.307106				712	7.889	0.313102		712	7.889	0.160249
713	7.9	0.359999				713	7.9	0.722366				713	7.9	0.214165					713	7.9	0.307658				713	7.9	0.282197		713	7.9	0.124826
714	7.911	0.372983				714	7.911	0.687094				714	7.911	0.238828					714	7.911	0.311509				714	7.911	0.267055		714	7.911	0.109727
715	7.922	0.377033				715	7.922	0.684438				715	7.922	0.276327					715	7.922	0.329737				715	7.922	0.261596		715	7.922	0.11729
716	7.933	0.372687				716	7.933	0.712775				716	7.933	0.314668					716	7.933	0.361196				716	7.933	0.256239		716	7.933	0.140273
717	7.944	0.368582				717	7.944	0.751656				717	7.944	0.335996					717	7.944	0.391045				717	7.944	0.249325		717	7.944	0.165597
718	7.955	0.369703				718	7.955	0.770288				718	7.955	0.331425					718	7.955	0.404461				718	7.955	0.247395		718	7.955	0.183241
719	7.966	0.370766				719	7.966	0.745913				719	7.966	0.308848					719	7.966	0.402714				719	7.966	0.253333		719	7.966	0.191351
720	7.977	0.36227				720	7.977	0.678454				720	7.977	0.284558					720	7.977	0.400738				720	7.977	0.263881		720	7.977	0.195186
721	7.988	0.340308				721	7.988	0.590941				721	7.988	0.266767					721	7.988	0.411618				721	7.988	0.272451		721	7.988	0.200755
722	7.999	0.309374				722	7.999	0.513488				722	7.999	0.251605					722	7.999	0.432204				722	7.999	0.274628		722	7.999	0.206429
723	8.01	0.278404				723	8.01	0.464603				723	8.01	0.23276					723	8.01	0.4463				723	8.01	0.26777		723	8.01	0.203398
724	8.021	0.256152				724	8.021	0.443881				724	8.021	0.212786					724	8.021	0.438438				724	8.021	0.25002		724	8.021	0.185761
725	8.032	0.250364				725	8.032	0.441519				725	8.032	0.202395					725	8.032	0.407048				725	8.032	0.223039		725	8.032	0.158936
726	8.043	0.266538				726	8.043	0.451046				726	8.043	0.209933					726	8.043	0.36512				726	8.043	0.19432		726	8.043	0.136385
727	8.054	0.308353				727	8.054	0.473763				727	8.054	0.233728					727	8.054	0.329543				727	8.054	0.174485		727	8.054	0.128962
728	8.066	0.376841				728	8.066	0.511116				728	8.066	0.263342					728	8.066	0.307497				728	8.066	0.170945		728	8.066	0.135837
729	8.077	0.468369				729	8.077	0.554928				729	8.077	0.285601					729	8.077	0.295454				729	8.077	0.18175		729	8.077	0.146361
730	8.088	0.566709				730	8.088	0.587946				730	8.088	0.290667					730	8.088	0.292316				730	8.088	0.195796		730	8.088	0.148921
731	8.099	0.648232				731	8.099	0.59278				731	8.099	0.276866					731	8.099	0.308577				731	8.099	0.201729		731	8.099	0.141431
732	8.11	0.697048				732	8.11	0.567532				732	8.11	0.250875					732	8.11	0.357761				732	8.11	0.197979		732	8.11	0.132362
733	8.121	0.71796				733	8.121	0.535061				733	8.121	0.222695					733	8.121	0.435691				733	8.121	0.193909		733	8.121	0.130859
734	8.132	0.728423				734	8.132	0.528705				734	8.132	0.199707					734	8.132	0.51342				734	8.132	0.202733		734	8.132	0.138165
735	8.143	0.739371				735	8.143	0.565868				735	8.143	0.184675					735	8.143	0.557668				735	8.143	0.229213		735	8.143	0.147552
736	8.154	0.748981				736	8.154	0.631391				736	8.154	0.177591					736	8.154	0.554879				736	8.154	0.263875		736	8.154	0.151677
737	8.165	0.749344				737	8.165	0.69034				737	8.165	0.175938					737	8.165	0.515145				737	8.165	0.289466		737	8.165	0.151038
738	8.176	0.731389				738	8.176	0.712635				738	8.176	0.177139					738	8.176	0.460697				738	8.176	0.293527		738	8.176	0.153169
739	8.187	0.688228				739	8.187	0.687381				739	8.187	0.180708					739	8.187	0.415647				739	8.187	0.277903		739	8.187	0.165206
740	8.198	0.618616				740	8.198	0.62441				740	8.198	0.190181					740	8.198	0.400735				740	8.198	0.254969		740	8.198	0.186695
741	8.209	0.533811				741	8.209	0.551299				741	8.209	0.2081					741	8.209	0.424391				741	8.209	0.239969		741	8.209	0.208393
742	8.22	0.455454				742	8.22	0.501281				742	8.22	0.229114					742	8.22	0.474001				742	8.22	0.241923		742	8.22	0.217815
743	8.231	0.404268				743	8.231	0.494309				743	8.231	0.242328					743	8.231	0.522041				743	8.231	0.257419		743	8.231	0.20709
744	8.242	0.387997				744	8.242	0.526393				744	8.242	0.241866					744	8.242	0.54617				744	8.242	0.272895		744	8.242	0.178974
745	8.253	0.40089				745	8.253	0.582823				745	8.253	0.235694					745	8.253	0.547638				745	8.253	0.276166		745	8.253	0.145848
746	8.264	0.428794				746	8.264	0.655116				746	8.264	0.24073					746	8.264	0.546218				746	8.264	0.266671		746	8.264	0.122084
747	8.275	0.455165				747	8.275	0.743736				747	8.275	0.270365					747	8.275	0.554218				747	8.275	0.25479		747	8.275	0.115667
748	8.286	0.467294				748	8.286	0.844077				748	8.286	0.321951					748	8.286	0.561323				748	8.286	0.251547		748	8.286	0.124291
749	8.297	0.465323				749	8.297	0.935748				749	8.297	0.376174					749	8.297	0.544252				749	8.297	0.258368		749	8.297	0.137793
750	8.308	0.463923				750	8.308	0.986685				750	8.308	0.409124					750	8.308	0.48908				750	8.308	0.266438		750	8.308	0.143415
751	8.319	0.479486				751	8.319	0.969851				751	8.319	0.41064					751	8.319	0.403398				751	8.319	0.266392		751	8.319	0.134373
752	8.33	0.512854				752	8.33	0.884287				752	8.33	0.391294					752	8.33	0.310622				752	8.33	0.256915		752	8.33	0.113441
753	8.341	0.547001				753	8.341	0.764371				753	8.341	0.371818					753	8.341	0.234326				753	8.341	0.246536		753	8.341	0.0906633
754	8.352	0.564205				754	8.352	0.66468				754	8.352	0.368992					754	8.352	0.188014				754	8.352	0.24403		754	8.352	0.0745378
755	8.363	0.563752				755	8.363	0.623097				755	8.363	0.387632					755	8.363	0.174716				755	8.363	0.250334		755	8.363	0.0667679
756	8.374	0.556541				756	8.374	0.636133				756	8.374	0.421414					756	8.374	0.190686				756	8.374	0.257273		756	8.374	0.0641947
757	8.385	0.549876				757	8.385	0.667326				757	8.385	0.454943					757	8.385	0.226766				757	8.385	0.255607		757	8.385	0.0635478
758	8.396	0.541519				758	8.396	0.685034				758	8.396	0.470698					758	8.396	0.269222				758	8.396	0.241832		758	8.396	0.0647563
759	8.407	0.529179				759	8.407	0.688992				759	8.407	0.45717					759	8.407	0.304556				759	8.407	0.218859		759	8.407	0.0690194
760	8.418	0.516416				760	8.418	0.70173				760	8.418	0.415067					760	8.418	0.32415				760	8.418	0.192601		760	8.418	0.0765568
761	8.429	0.51022				761	8.429	0.738367				761	8.429	0.357972					761	8.429	0.326452				761	8.429	0.169103		761	8.429	0.0856187
762	8.44	0.515935				762	8.44	0.783002				762	8.44	0.305097					762	8.44	0.317328				762	8.44	0.151651		762	8.44	0.0943391
763	8.451	0.532085				763	8.451	0.802				763	8.451	0.271694					763	8.451	0.307713				763	8.451	0.139612		763	8.451	0.102181
764	8.462	0.550573				764	8.462	0.776942				764	8.462	0.259868					764	8.462	0.309088				764	8.462	0.12979		764	8.462	0.109069
765	8.473	0.563912				765	8.473	0.726895				765	8.473	0.261405					765	8.473	0.324848				765	8.473	0.121566		765	8.473	0.11593
766	8.484	0.569245				766	8.484	0.693158				766	8.484	0.268976					766	8.484	0.34993				766	8.484	0.117927		766	8.484	0.124648
767	8.495	0.566467				767	8.495	0.700204				767	8.495	0.284725					767	8.495	0.376303				767	8.495	0.123409		767	8.495	0.138003
768	8.506	0.555665				768	8.506	0.735049				768	8.506	0.313688					768	8.506	0.398832				768	8.506	0.13877		768	8.506	0.155569
769	8.517	0.537281				769	8.517	0.761576				769	8.517	0.351935					769	8.517	0.413603				769	8.517	0.157881		769	8.517	0.170197
770	8.528	0.514938				770	8.528	0.756625				770	8.528	0.3858					770	8.528	0.416746				770	8.528	0.16926		770	8.528	0.17092
771	8.539	0.49455				771	8.539	0.723472				771	8.539	0.403518					771	8.539	0.408046				771	8.539	0.163909		771	8.539	0.152253
772	8.55	0.480197				772	8.55	0.684877				772	8.55	0.407378					772	8.55	0.392292				772	8.55	0.143075		772	8.55	0.12021
773	8.561	0.474331				773	8.561	0.66156				773	8.561	0.410169					773	8.561	0.37632				773	8.561	0.118668		773	8.561	0.0877007
774	8.572	0.479453				774	8.572	0.689378				774	8.572	0.419859					774	8.572	0.362505				774	8.572	0.106034		774	8.572	0.0648128
775	8.583	0.504675				775	8.583	0.824403				775	8.583	0.430793					775	8.583	0.347128				775	8.583	0.11539		775	8.583	0.0526936
776	8.594	0.560465				776	8.594	1.11359				776	8.594	0.432226					776	8.594	0.325485				776	8.594	0.145853		776	8.594	0.0465231
777	8.605	0.649674				777	8.605	1.53919				777	8.605	0.41914					777	8.605	0.298811				777	8.605	0.184036		777	8.605	0.0415048
778	8.616	0.758175				778	8.616	1.97757				778	8.616	0.393867					778	8.616	0.27502				778	8.616	0.209667		778	8.616	0.0376398
779	8.627	0.858985				779	8.627	2.25524				779	8.627	0.360439					779	8.627	0.259508				779	8.627	0.208974		779	8.627	0.0388962
780	8.638	0.923466				780	8.638	2.26645				780	8.638	0.323684					780	8.638	0.250462				780	8.638	0.184208		780	8.638	0.0488575
781	8.649	0.931411				781	8.649	2.03772				781	8.649	0.291753					781	8.649	0.245808				781	8.649	0.151236		781	8.649	0.0674428
782	8.66	0.874278				782	8.66	1.67816				782	8.66	0.272335					782	8.66	0.254738				782	8.66	0.126882		782	8.66	0.090047
783	8.671	0.758985				783	8.671	1.29433				783	8.671	0.268672					783	8.671	0.297264				783	8.671	0.121989		783	8.671	0.109896
784	8.682	0.611207				784	8.682	0.9618				784	8.682	0.280192					784	8.682	0.38759				784	8.682	0.141282		784	8.682	0.123244
785	8.693	0.467669				785	8.693	0.725628				785	8.693	0.304888					785	8.693	0.517183				785	8.693	0.183915		785	8.693	0.131553
786	8.704	0.358069				786	8.704	0.597995				786	8.704	0.337964					786	8.704	0.652732				786	8.704	0.240807		786	8.704	0.139377
787	8.715	0.293514				787	8.715	0.553317				787	8.715	0.368073					787	8.715	0.751421				787	8.715	0.29436		787	8.715	0.150471
788	8.726	0.267426				788	8.726	0.551086				788	8.726	0.381467					788	8.726	0.781452				788	8.726	0.325138		788	8.726	0.166102
789	8.737	0.269452				789	8.737	0.553658				789	8.737	0.373777					789	8.737	0.738437				789	8.737	0.325499		789	8.737	0.184549
790	8.748	0.293645				790	8.748	0.548966				790	8.748	0.354043					790	8.748	0.645366				790	8.748	0.304917		790	8.748	0.200113
791	8.759	0.33809				791	8.759	0.550168				791	8.759	0.337257					791	8.759	0.537891				791	8.759	0.283329		791	8.759	0.204566
792	8.77	0.392395				792	8.77	0.577394				792	8.77	0.331854					792	8.77	0.445987				792	8.77	0.277038		792	8.77	0.193437
793	8.781	0.438358				793	8.781	0.645053				793	8.781	0.331924					793	8.781	0.387147				793	8.781	0.288338		793	8.781	0.170512
794	8.792	0.461736				794	8.792	0.74405				794	8.792	0.325048					794	8.792	0.368253				794	8.792	0.304387		794	8.792	0.14458
795	8.803	0.466274				795	8.803	0.844132				795	8.803	0.304865					795	8.803	0.38905				795	8.803	0.306499		795	8.803	0.121583
796	8.814	0.468207				796	8.814	0.91077				796	8.814	0.278269					796	8.814	0.439878				796	8.814	0.286136		796	8.814	0.102326
797	8.825	0.474418				797	8.825	0.923817				797	8.825	0.259562					797	8.825	0.498871				797	8.825	0.254342		797	8.825	0.0870587
798	8.836	0.474306				798	8.836	0.886437				798	8.836	0.254495					798	8.836	0.538697				798	8.836	0.233784		798	8.836	0.0792295
799	8.847	0.454922				799	8.847	0.816104				799	8.847	0.255838					799	8.847	0.542994				799	8.847	0.241503		799	8.847	0.0819273
800	8.858	0.418701				800	8.858	0.738065				800	8.858	0.253973					800	8.858	0.514462				800	8.858	0.274172		800	8.858	0.0935518
801	8.869	0.381147				801	8.869	0.674993				801	8.869	0.246829					801	8.869	0.471996				801	8.869	0.308947		801	8.869	0.106751
802	8.88	0.356768				802	8.88	0.640286				802	8.88	0.238137					802	8.88	0.437365				802	8.88	0.319625		802	8.88	0.11301
803	8.891	0.351513				803	8.891	0.632277				803	8.891	0.230421					803	8.891	0.423753				803	8.891	0.296521		803	8.891	0.10982
804	8.902	0.360132				804	8.902	0.632637				804	8.902	0.222189					804	8.902	0.429099				804	8.902	0.251846		804	8.902	0.103534
805	8.913	0.368815				805	8.913	0.61847				805	8.913	0.213911					805	8.913	0.438223				805	8.913	0.208576		805	8.913	0.104229
806	8.924	0.362882				806	8.924	0.580352				806	8.924	0.211199					806	8.924	0.434205				806	8.924	0.18199		806	8.924	0.116289
807	8.935	0.339293				807	8.935	0.532115				807	8.935	0.221531					807	8.935	0.411649				807	8.935	0.17252		807	8.935	0.133498
808	8.946	0.309578				808	8.946	0.498125				808	8.946	0.247021					808	8.946	0.379588				808	8.946	0.171121		808	8.946	0.14516
809	8.957	0.292243				809	8.957	0.495948				809	8.957	0.279281					809	8.957	0.354149				809	8.957	0.169413		809	8.957	0.146228
810	8.968	0.301345				810	8.968	0.527021				810	8.968	0.304169					810	8.968	0.344401				810	8.968	0.165918		810	8.968	0.14097
811	8.979	0.341483				811	8.979	0.584119				811	8.979	0.311696					811	8.979	0.350536				811	8.979	0.164119		811	8.979	0.138345
812	8.99	0.410958				812	8.99	0.652801				812	8.99	0.302393					812	8.99	0.368546				812	8.99	0.168668		812	8.99	0.145094
813	9.001	0.498091				813	9.001	0.712287				813	9.001	0.28735					813	9.001	0.396256				813	9.001	0.181803		813	9.001	0.162245
814	9.012	0.579932				814	9.012	0.742332				814	9.012	0.280055					814	9.012	0.431564				814	9.012	0.20263		814	9.012	0.182675
815	9.023	0.629783				815	9.023	0.731732				815	9.023	0.287428					815	9.023	0.466575				815	9.023	0.226104		815	9.023	0.192718
816	9.034	0.634345				816	9.034	0.685074				816	9.034	0.309722					816	9.034	0.487072				816	9.034	0.242466		816	9.034	0.181547
817	9.045	0.600435				817	9.045	0.61854				817	9.045	0.342073					817	9.045	0.483398				817	9.045	0.24243		817	9.045	0.153647
818	9.056	0.54567				818	9.056	0.55345				818	9.056	0.375967					818	9.056	0.458646				818	9.056	0.226188		818	9.056	0.1272
819	9.067	0.484962				819	9.067	0.51295				819	9.067	0.400342					819	9.067	0.425375				819	9.067	0.205769		819	9.067	0.121252
820	9.078	0.427011				820	9.078	0.510719				820	9.078	0.401467					820	9.078	0.39676				820	9.078	0.194062		820	9.078	0.140956
821	9.09	0.377096				821	9.09	0.546099				821	9.09	0.370664					821	9.09	0.380573				821	9.09	0.192197		821	9.09	0.174812
822	9.101	0.339778				822	9.101	0.606979				822	9.101	0.316063					822	9.101	0.381184				822	9.101	0.190281		822	9.101	0.205446
823	9.112	0.319867				823	9.112	0.676968				823	9.112	0.263456					823	9.112	0.397539				823	9.112	0.179928		823	9.112	0.222024
824	9.123	0.324976				824	9.123	0.740131				824	9.123	0.241261					824	9.123	0.419012				824	9.123	0.163452		824	9.123	0.225392
825	9.134	0.361249				825	9.134	0.78273				825	9.134	0.259925					825	9.134	0.428684				825	9.134	0.149373		825	9.134	0.221346
826	9.145	0.422455				826	9.145	0.794916				826	9.145	0.3068					826	9.145	0.415388				826	9.145	0.142747		826	9.145	0.211741
827	9.156	0.483568				827	9.156	0.780016				827	9.156	0.359846					827	9.156	0.386249				827	9.156	0.142251		827	9.156	0.197137
828	9.167	0.514207				828	9.167	0.753545				828	9.167	0.402099					828	9.167	0.359671				828	9.167	0.144493		828	9.167	0.183155
829	9.178	0.502198				829	9.178	0.732985				829	9.178	0.426639					829	9.178	0.352063				829	9.178	0.14852		829	9.178	0.182779
830	9.189	0.46819				830	9.189	0.728929				830	9.189	0.433338					830	9.189	0.367399				830	9.189	0.156033		830	9.189	0.205592
831	9.2	0.450135				831	9.2	0.741405				831	9.2	0.422313					831	9.2	0.399013				831	9.2	0.169769		831	9.2	0.245768
832	9.211	0.470514				832	9.211	0.764644				832	9.211	0.393847					832	9.211	0.434993				832	9.211	0.189875		832	9.211	0.282218
833	9.222	0.51868				833	9.222	0.786747				833	9.222	0.351841					833	9.222	0.464254				833	9.222	0.212376		833	9.222	0.293647
834	9.233	0.561615				834	9.233	0.787591				834	9.233	0.306377					834	9.233	0.482539				834	9.233	0.231477		834	9.233	0.27232
835	9.244	0.573694				835	9.244	0.749303				835	9.244	0.27269					835	9.244	0.492705				835	9.244	0.243572		835	9.244	0.227027
836	9.255	0.558763				836	9.255	0.676188				836	9.255	0.262911					836	9.255	0.498802				836	9.255	0.248146		836	9.255	0.173679
837	9.266	0.540098				837	9.266	0.601295				837	9.266	0.281439					837	9.266	0.500783				837	9.266	0.246006		837	9.266	0.125128
838	9.277	0.535858				838	9.277	0.567361				838	9.277	0.320566					838	9.277	0.500399				838	9.277	0.237899		838	9.277	0.0877287
839	9.288	0.544795				839	9.288	0.594231				839	9.288	0.359477					839	9.288	0.505907				839	9.288	0.225423		839	9.288	0.062791
840	9.299	0.554189				840	9.299	0.662264				840	9.299	0.3757					840	9.299	0.522865				840	9.299	0.211968		840	9.299	0.049152
841	9.31	0.554299				841	9.31	0.728789				841	9.31	0.361741					841	9.31	0.539852				841	9.31	0.200812		841	9.31	0.0449312
842	9.321	0.543523				842	9.321	0.759819				842	9.321	0.329602					842	9.321	0.533562				842	9.321	0.193022		842	9.321	0.0476018
843	9.332	0.523243				843	9.332	0.754697				843	9.332	0.298748					843	9.332	0.49375				843	9.332	0.188384		843	9.332	0.0557573
844	9.343	0.493799				844	9.343	0.738234				844	9.343	0.281656					844	9.343	0.435956				844	9.343	0.187704		844	9.343	0.0678171
845	9.354	0.456132				845	9.354	0.734593				845	9.354	0.280163					845	9.354	0.393222				845	9.354	0.193729		845	9.354	0.0813426
846	9.365	0.419402				846	9.365	0.748516				846	9.365	0.289281					846	9.365	0.393107				846	9.365	0.208776		846	9.365	0.0935653
847	9.376	0.399833				847	9.376	0.765023				847	9.376	0.301428					847	9.376	0.443218				847	9.376	0.23141		847	9.376	0.103699
848	9.387	0.407534				848	9.387	0.762838				848	9.387	0.312684					848	9.387	0.526735				848	9.387	0.253685		848	9.387	0.113811
849	9.398	0.436686				849	9.398	0.728597				849	9.398	0.327846					849	9.398	0.608273				849	9.398	0.26302		849	9.398	0.126159
850	9.409	0.468195				850	9.409	0.663778				850	9.409	0.355322					850	9.409	0.648797				850	9.409	0.25093		850	9.409	0.139024
851	9.42	0.483202				851	9.42	0.584626				851	9.42	0.396967					851	9.42	0.627027				851	9.42	0.220328		851	9.42	0.147075
852	9.431	0.476015				852	9.431	0.517728				852	9.431	0.438515					852	9.431	0.551915				852	9.431	0.184077		852	9.431	0.14584
853	9.442	0.456873				853	9.442	0.488963				853	9.442	0.459057					853	9.442	0.452991				853	9.442	0.155774		853	9.442	0.136173
854	9.453	0.443589				854	9.453	0.510637				854	9.453	0.448757					854	9.453	0.357501				854	9.453	0.143138		854	9.453	0.122651
855	9.464	0.446307				855	9.464	0.571619				855	9.464	0.416765					855	9.464	0.278398				855	9.464	0.147091		855	9.464	0.109427
856	9.475	0.457967				856	9.475	0.638883				856	9.475	0.381399					856	9.475	0.221975				856	9.475	0.162647		856	9.475	0.0978094
857	9.486	0.462891				857	9.486	0.676543				857	9.486	0.35522					857	9.486	0.198877				857	9.486	0.180968		857	9.486	0.0870313
858	9.497	0.454925				858	9.497	0.664167				858	9.497	0.340813					858	9.497	0.2214				858	9.497	0.194138		858	9.497	0.0758172
859	9.508	0.442684				859	9.508	0.608464				859	9.508	0.334718					859	9.508	0.290505				859	9.508	0.199341		859	9.508	0.0641058
860	9.519	0.441751				860	9.519	0.535256				860	9.519	0.332331					860	9.519	0.385509				860	9.519	0.201689		860	9.519	0.0541995
861	9.53	0.460203				861	9.53	0.475257				861	9.53	0.331541					861	9.53	0.4716				861	9.53	0.208892		861	9.53	0.0495295
862	9.541	0.492741				862	9.541	0.447198				862	9.541	0.335596					862	9.541	0.51867				862	9.541	0.225301		862	9.541	0.0515421
863	9.552	0.524089				863	9.552	0.449483				863	9.552	0.350864					863	9.552	0.517955				863	9.552	0.247699		863	9.552	0.0575339
864	9.563	0.539974				864	9.563	0.467187				864	9.563	0.378359					864	9.563	0.481331				864	9.563	0.265293		864	9.563	0.0616692
865	9.574	0.537619				865	9.574	0.487549				865	9.574	0.409646					865	9.574	0.42832				865	9.574	0.26581		865	9.574	0.0598145
866	9.585	0.524923				866	9.585	0.505112				866	9.585	0.431433					866	9.585	0.37525				866	9.585	0.245523		866	9.585	0.0529294
867	9.596	0.508811				867	9.596	0.51796				867	9.596	0.438308					867	9.596	0.332549				867	9.596	0.213011		867	9.596	0.0463455
868	9.607	0.487091				868	9.607	0.522829				868	9.607	0.435765					868	9.607	0.307359				868	9.607	0.181386		868	9.607	0.0449315
869	9.618	0.454715				869	9.618	0.52119				869	9.618	0.432547					869	9.618	0.30205				869	9.618	0.157275		869	9.618	0.0510458
870	9.629	0.415584				870	9.629	0.525056				870	9.629	0.433973					870	9.629	0.312856				870	9.629	0.13963		870	9.629	0.0641124
871	9.64	0.384813				871	9.64	0.549115				871	9.64	0.438577					871	9.64	0.330069				871	9.64	0.125849		871	9.64	0.0814272
872	9.651	0.377579				872	9.651	0.598073				872	9.651	0.442736					872	9.651	0.342943				872	9.651	0.115025		872	9.651	0.098273
873	9.662	0.395712				873	9.662	0.663478				873	9.662	0.44332					873	9.662	0.345834				873	9.662	0.109782		873	9.662	0.10898
874	9.673	0.426075				874	9.673	0.732634				874	9.673	0.439351					874	9.673	0.338237				874	9.673	0.115285		874	9.673	0.109028
875	9.684	0.449362				875	9.684	0.797438				875	9.684	0.431914					875	9.684	0.321029				875	9.684	0.136664		875	9.684	0.0997342
876	9.695	0.453143				876	9.695	0.847857				876	9.695	0.420897					876	9.695	0.297711				876	9.695	0.174206		876	9.695	0.088726
877	9.706	0.437801				877	9.706	0.864814				877	9.706	0.405586					877	9.706	0.275775				877	9.706	0.218386		877	9.706	0.0855062
878	9.717	0.412862				878	9.717	0.829343				878	9.717	0.386161					878	9.717	0.26718				878	9.717	0.252674		878	9.717	0.093923
879	9.728	0.390718				879	9.728	0.741434				879	9.728	0.364527					879	9.728	0.284613				879	9.728	0.266685		879	9.728	0.10983
880	9.739	0.380609				880	9.739	0.627259				880	9.739	0.339823					880	9.739	0.33524				880	9.739	0.265018		880	9.739	0.125024
881	9.75	0.387632				881	9.75	0.524464				881	9.75	0.310851					881	9.75	0.414135				881	9.75	0.262215		881	9.75	0.135346
882	9.761	0.413105				882	9.761	0.458619				882	9.761	0.279305					882	9.761	0.501517				882	9.761	0.26799		882	9.761	0.142589
883	9.772	0.452347				883	9.772	0.431164				883	9.772	0.253451					883	9.772	0.567539				883	9.772	0.277838		883	9.772	0.149038
884	9.783	0.496955				884	9.783	0.428232				884	9.783	0.244394					884	9.783	0.586169				884	9.783	0.278976		884	9.783	0.151921
885	9.794	0.53943				885	9.794	0.437301				885	9.794	0.258175					885	9.794	0.548319				885	9.794	0.263316		885	9.794	0.147068
886	9.805	0.576155				886	9.805	0.456744				886	9.805	0.294741					886	9.805	0.468271				886	9.805	0.234665		886	9.805	0.134676
887	9.816	0.606396				887	9.816	0.488472				887	9.816	0.34649					887	9.816	0.377047				887	9.816	0.204064		887	9.816	0.120593
888	9.827	0.632127				888	9.827	0.531506				888	9.827	0.405318					888	9.827	0.305876				888	9.827	0.180798		888	9.827	0.111444
889	9.838	0.657941				889	9.838	0.578567				889	9.838	0.466744					889	9.838	0.268992				889	9.838	0.169088		889	9.838	0.110107
890	9.849	0.687611				890	9.849	0.618825				890	9.849	0.523947					890	9.849	0.260783				890	9.849	0.167846		890	9.849	0.114966
891	9.86	0.717547				891	9.86	0.647857				891	9.86	0.560396					891	9.86	0.267844				891	9.86	0.172162		891	9.86	0.122893
892	9.871	0.734002				892	9.871	0.670202				892	9.871	0.554359					892	9.871	0.285794				892	9.871	0.17771		892	9.871	0.131465
893	9.882	0.720478				893	9.882	0.692185				893	9.882	0.498183					893	9.882	0.319067				893	9.882	0.184393		893	9.882	0.139067
894	9.893	0.670593				894	9.893	0.710157				894	9.893	0.408319					894	9.893	0.367558				894	9.893	0.195163		894	9.893	0.142948
895	9.904	0.598561				895	9.904	0.713644				895	9.904	0.316105					895	9.904	0.420049				895	9.904	0.211071		895	9.904	0.139481
896	9.915	0.530679				896	9.915	0.697419				896	9.915	0.249953					896	9.915	0.462688				896	9.915	0.22742		896	9.915	0.126196
897	9.926	0.483568				897	9.926	0.667617				897	9.926	0.22455					897	9.926	0.489297				897	9.926	0.235648		897	9.926	0.10527
898	9.937	0.453439				898	9.937	0.63967				898	9.937	0.236894					898	9.937	0.50104				898	9.937	0.231321		898	9.937	0.083848
899	9.948	0.428456				899	9.948	0.624006				899	9.948	0.268819					899	9.948	0.499237				899	9.948	0.217938		899	9.948	0.0699418
900	9.959	0.406744				900	9.959	0.618261				900	9.959	0.296656					900	9.959	0.486944				900	9.959	0.203209		900	9.959	0.0674568
901	9.97	0.400449				901	9.97	0.610963				901	9.97	0.303409					901	9.97	0.474743				901	9.97	0.191896		901	9.97	0.0748587
902	9.981	0.423133				902	9.981	0.593268				902	9.981	0.287767					902	9.981	0.478307				902	9.981	0.184281		902	9.981	0.0876707
903	9.992	0.479368				903	9.992	0.565448				903	9.992	0.259887					903	9.992	0.50527				903	9.992	0.178459		903	9.992	0.101898
904	10.003	0.562197				904	10.003	0.540608				904	10.003	0.232557					904	10.003	0.548072				904	10.003	0.173387		904	10.003	0.115769
905	10.014	0.655051				905	10.014	0.540404				905	10.014	0.215829					905	10.014	0.593129				905	10.014	0.169539		905	10.014	0.127717
906	10.025	0.733384				906	10.025	0.58				906	10.025	0.216808					906	10.025	0.635019				906	10.025	0.170043		906	10.025	0.134416
907	10.036	0.76881				907	10.036	0.654276				907	10.036	0.238243					907	10.036	0.674213				907	10.036	0.177044		907	10.036	0.131546
908	10.047	0.743775				908	10.047	0.736129				908	10.047	0.274983					908	10.047	0.702738				908	10.047	0.189579		908	10.047	0.117739
909	10.058	0.66942				909	10.058	0.798995				909	10.058	0.31211					909	10.058	0.706562				909	10.058	0.2028		909	10.058	0.0964249
910	10.069	0.58361				910	10.069	0.83627				910	10.069	0.332872					910	10.069	0.679014				910	10.069	0.210234		910	10.069	0.074079
911	10.08	0.526163				911	10.08	0.86367				911	10.08	0.33152					911	10.08	0.627291				911	10.08	0.208342		911	10.08	0.0573121
912	10.091	0.509549				912	10.091	0.900943				912	10.091	0.320205					912	10.091	0.564302				912	10.091	0.202245		912	10.091	0.0505649
913	10.102	0.517142				913	10.102	0.952746				913	10.102	0.318569					913	10.102	0.497819				913	10.102	0.204923		913	10.102	0.054875
914	10.113	0.526749				914	10.113	1.00525				914	10.113	0.337751					914	10.113	0.431198				914	10.113	0.227714		914	10.113	0.0672545
915	10.124	0.529634				915	10.124	1.03253				915	10.124	0.36869					915	10.124	0.368765				915	10.124	0.2664		915	10.124	0.0816026
916	10.135	0.527932				916	10.135	1.01118				916	10.135	0.38881					916	10.135	0.317062				916	10.135	0.300846		916	10.135	0.0915563
917	10.146	0.524001				917	10.146	0.940741				917	10.146	0.379624					917	10.146	0.279751				917	10.146	0.31054		917	10.146	0.0934176
918	10.158	0.517303				918	10.158	0.848011				918	10.158	0.342038					918	10.158	0.255032				918	10.158	0.291464		918	10.158	0.0886479
919	10.169	0.508976				919	10.169	0.771703				919	10.169	0.293523					919	10.169	0.241878				919	10.169	0.256127		919	10.169	0.0818541
920	10.18	0.501857				920	10.18	0.737051				920	10.18	0.254171					920	10.18	0.242632				920	10.18	0.220377		920	10.18	0.0786477
921	10.191	0.496248				921	10.191	0.73615				921	10.191	0.234691					921	10.191	0.257449				921	10.191	0.191762		921	10.191	0.0822248
922	10.202	0.488055				922	10.202	0.736704				922	10.202	0.237335					922	10.202	0.278517				922	10.202	0.17223		922	10.202	0.0911604
923	10.213	0.474249				923	10.213	0.712395				923	10.213	0.258447					923	10.213	0.293921				923	10.213	0.164075		923	10.213	0.0999209
924	10.224	0.458543				924	10.224	0.670178				924	10.224	0.286443					924	10.224	0.296156				924	10.224	0.170192		924	10.224	0.103006
925	10.235	0.449562				925	10.235	0.646815				925	10.235	0.304043					925	10.235	0.288596				925	10.235	0.190054		925	10.235	0.0991884
926	10.246	0.451319				926	10.246	0.674592				926	10.246	0.29939					926	10.246	0.279715				926	10.246	0.216799		926	10.246	0.0910146
927	10.257	0.459897				927	10.257	0.756981				927	10.257	0.274748					927	10.257	0.272733				927	10.257	0.241274		927	10.257	0.0826285
928	10.268	0.468312				928	10.268	0.864265				928	10.268	0.242124					928	10.268	0.264561				928	10.268	0.257413		928	10.268	0.0775653
929	10.279	0.476627				929	10.279	0.950116				929	10.279	0.213179					929	10.279	0.252965				929	10.279	0.261857		929	10.279	0.078849
930	10.29	0.493212				930	10.29	0.976308				930	10.29	0.196057					930	10.29	0.241736				930	10.29	0.252598		930	10.29	0.089396
931	10.301	0.524838				931	10.301	0.935655				931	10.301	0.19652					931	10.301	0.239735				931	10.301	0.230984		931	10.301	0.110413
932	10.312	0.566026				932	10.312	0.852846				932	10.312	0.216154					932	10.312	0.253515				932	10.312	0.206973		932	10.312	0.139692
933	10.323	0.599864				933	10.323	0.76664				933	10.323	0.245815					933	10.323	0.281795				933	10.323	0.194825		933	10.323	0.170022
934	10.334	0.609233				934	10.334	0.70627				934	10.334	0.267783					934	10.334	0.314131				934	10.334	0.202502		934	10.334	0.191114
935	10.345	0.586226				935	10.345	0.683485				935	10.345	0.270434					935	10.345	0.336656				935	10.345	0.224843		935	10.345	0.196027
936	10.356	0.53494				936	10.356	0.69668				936	10.356	0.260183					936	10.356	0.340276				936	10.356	0.248053		936	10.356	0.18814
937	10.367	0.46883				937	10.367	0.736492				937	10.367	0.255082					937	10.367	0.325901				937	10.367	0.261048		937	10.367	0.179363
938	10.378	0.403304				938	10.378	0.791718				938	10.378	0.268592					938	10.378	0.303893				938	10.378	0.263907		938	10.378	0.178052
939	10.389	0.350899				939	10.389	0.846899				939	10.389	0.301109					939	10.389	0.288592				939	10.389	0.266358		939	10.389	0.1802
940	10.4	0.317139				940	10.4	0.888672				940	10.4	0.341421					940	10.4	0.289975				940	10.4	0.274786		940	10.4	0.174289
941	10.411	0.300508				941	10.411	0.91412				941	10.411	0.374518					941	10.411	0.310918				941	10.411	0.282814		941	10.411	0.155413
942	10.422	0.296532				942	10.422	0.928693				942	10.422	0.387935					942	10.422	0.346632				942	10.422	0.276941		942	10.422	0.130088
943	10.433	0.301366				943	10.433	0.936527				943	10.433	0.379933					943	10.433	0.386691				943	10.433	0.252947		943	10.433	0.111279
944	10.444	0.312672				944	10.444	0.93069				944	10.444	0.360272					944	10.444	0.421334				944	10.444	0.221396		944	10.444	0.109087
945	10.455	0.32769				945	10.455	0.900285				945	10.455	0.344296					945	10.455	0.446507				945	10.455	0.195043		945	10.455	0.124331
946	10.466	0.340672				946	10.466	0.84044				946	10.466	0.339227					946	10.466	0.46462				946	10.466	0.176858		946	10.466	0.150213
947	10.477	0.347368				947	10.477	0.756671				947	10.477	0.341581					947	10.477	0.478403				947	10.477	0.162552		947	10.477	0.17694
948	10.488	0.351344				948	10.488	0.664268				948	10.488	0.345027					948	10.488	0.483339				948	10.488	0.151428		948	10.488	0.1979
949	10.499	0.362211				949	10.499	0.580488				949	10.499	0.349757					949	10.499	0.468748				949	10.499	0.147922		949	10.499	0.21163
950	10.51	0.384168				950	10.51	0.521617				950	10.51	0.358761					950	10.51	0.435155				950	10.51	0.155334		950	10.51	0.218666
951	10.521	0.408679				951	10.521	0.500159				951	10.521	0.369408					951	10.521	0.402098				951	10.521	0.171432		951	10.521	0.218555
952	10.532	0.420961				952	10.532	0.516843				952	10.532	0.371197					952	10.532	0.394977				952	10.532	0.188547		952	10.532	0.21109
953	10.543	0.411714				953	10.543	0.558134				953	10.543	0.355397					953	10.543	0.421736				953	10.543	0.199253		953	10.543	0.19948
954	10.554	0.38147				954	10.554	0.603172				954	10.554	0.323406					954	10.554	0.467685				954	10.554	0.200824		954	10.554	0.188475
955	10.565	0.339255				955	10.565	0.637719				955	10.565	0.28571					955	10.565	0.51391				955	10.565	0.199119		955	10.565	0.17939
956	10.576	0.296751				956	10.576	0.663273				956	10.576	0.254882					956	10.576	0.55272				956	10.576	0.205337		956	10.576	0.168797
957	10.587	0.263999				957	10.587	0.68664				957	10.587	0.241065					957	10.587	0.586041				957	10.587	0.227607		957	10.587	0.153681
958	10.598	0.248638				958	10.598	0.705347				958	10.598	0.25338					958	10.598	0.609849				958	10.598	0.262189		958	10.598	0.134852
959	10.609	0.257119				959	10.609	0.707231				959	10.609	0.295615					959	10.609	0.611707				959	10.609	0.296801		959	10.609	0.116853
960	10.62	0.292662				960	10.62	0.679389				960	10.62	0.362191					960	10.62	0.589583				960	10.62	0.322126		960	10.62	0.103924
961	10.631	0.350479				961	10.631	0.619264				961	10.631	0.439007					961	10.631	0.560739				961	10.631	0.339935		961	10.631	0.096376
962	10.642	0.412641				962	10.642	0.537552				962	10.642	0.50606					962	10.642	0.547767				962	10.642	0.357797		962	10.642	0.0914286
963	10.653	0.453178				963	10.653	0.453632				963	10.653	0.543785					963	10.653	0.555186				963	10.653	0.374444		963	10.653	0.0863601
964	10.664	0.455146				964	10.664	0.387905				964	10.664	0.539178					964	10.664	0.56645				964	10.664	0.376313		964	10.664	0.0806167
965	10.675	0.424978				965	10.675	0.348429				965	10.675	0.49284					965	10.675	0.55739				965	10.675	0.351818		965	10.675	0.0776473
966	10.686	0.388346				966	10.686	0.328575				966	10.686	0.42045					966	10.686	0.520755				966	10.686	0.304989		966	10.686	0.0829767
967	10.697	0.371494				967	10.697	0.316497				967	10.697	0.346308					967	10.697	0.471351				967	10.697	0.252615		967	10.697	0.0995753
968	10.708	0.389516				968	10.708	0.305318				968	10.708	0.291439					968	10.708	0.434624				968	10.708	0.209858		968	10.708	0.123699
969	10.719	0.444805				969	10.719	0.29823				969	10.719	0.263185					969	10.719	0.423176				969	10.719	0.182384		969	10.719	0.145923
970	10.73	0.524843				970	10.73	0.303361				970	10.73	0.255173					970	10.73	0.429628				970	10.73	0.171292		970	10.73	0.156893
971	10.741	0.601321				971	10.741	0.326979				971	10.741	0.254989					971	10.741	0.436219				971	10.741	0.179486		971	10.741	0.152169
972	10.752	0.63965				972	10.752	0.370867				972	10.752	0.256557					972	10.752	0.433353				972	10.752	0.211522		972	10.752	0.133844
973	10.763	0.619277				973	10.763	0.429817				973	10.763	0.261989					973	10.763	0.426331				973	10.763	0.263765		973	10.763	0.108628
974	10.774	0.548332				974	10.774	0.493854				974	10.774	0.278072					974	10.774	0.425378				974	10.774	0.316854		974	10.774	0.0844675
975	10.785	0.45902				975	10.785	0.552472				975	10.785	0.304793					975	10.785	0.433277				975	10.785	0.347092		975	10.785	0.066996
976	10.796	0.384505				976	10.796	0.600202				976	10.796	0.33222					976	10.796	0.448999				976	10.796	0.346401		976	10.796	0.0568013
977	10.807	0.340276				977	10.807	0.638847				977	10.807	0.34847					977	10.807	0.473099				977	10.807	0.329289		977	10.807	0.05065
978	10.818	0.319016				978	10.818	0.67731				978	10.818	0.351164					978	10.818	0.506597				978	10.818	0.31716		978	10.818	0.0452761
979	10.829	0.306023				979	10.829	0.726304				979	10.829	0.348379					979	10.829	0.543561				979	10.829	0.318257		979	10.829	0.0405906
980	10.84	0.295868				980	10.84	0.789935				980	10.84	0.347837					980	10.84	0.571968				980	10.84	0.324407		980	10.84	0.0381005
981	10.851	0.296671				981	10.851	0.860481				981	10.851	0.349214					981	10.851	0.577463				981	10.851	0.324666		981	10.851	0.0397664
982	10.862	0.318036				982	10.862	0.917937				982	10.862	0.346571					982	10.862	0.55428				982	10.862	0.316178		982	10.862	0.0464638
983	10.873	0.354065				983	10.873	0.938083				983	10.873	0.335344					983	10.873	0.509256				983	10.873	0.300551		983	10.873	0.0585483
984	10.884	0.384997				984	10.884	0.908832				984	10.884	0.313943					984	10.884	0.459774				984	10.884	0.277938		984	10.884	0.0748381
985	10.895	0.395086				985	10.895	0.844671				985	10.895	0.285539					985	10.895	0.421297				985	10.895	0.247659		985	10.895	0.0929259
986	10.906	0.387156				986	10.906	0.782415				986	10.906	0.259933					986	10.906	0.398685				986	10.906	0.216789		986	10.906	0.110176
987	10.917	0.375901				987	10.917	0.758684				987	10.917	0.24882					987	10.917	0.384447				987	10.917	0.197126		987	10.917	0.125033
988	10.928	0.37219				988	10.928	0.782203				988	10.928	0.256534					988	10.928	0.367946				988	10.928	0.195706		988	10.928	0.13673
989	10.939	0.374584				989	10.939	0.82447				989	10.939	0.274309					989	10.939	0.345191				989	10.939	0.207975		989	10.939	0.145357
990	10.95	0.378863				990	10.95	0.846898				990	10.95	0.287358					990	10.95	0.322819				990	10.95	0.223993		990	10.95	0.151327
991	10.961	0.387308				991	10.961	0.834397				991	10.961	0.288829					991	10.961	0.312708				991	10.961	0.238758		991	10.961	0.15425
992	10.972	0.403205				992	10.972	0.802705				992	10.972	0.287427					992	10.972	0.323999				992	10.972	0.254947		992	10.972	0.152949
993	10.983	0.422132				993	10.983	0.775247				993	10.983	0.299775					993	10.983	0.353765				993	10.983	0.275496		993	10.983	0.147914
994	10.994	0.433765				994	10.994	0.760112				994	10.994	0.336946					994	10.994	0.385978				994	10.994	0.294066		994	10.994	0.141711
995	11.005	0.434278				995	11.005	0.749495				995	11.005	0.39418					995	11.005	0.401709				995	11.005	0.296136		995	11.005	0.135812
996	11.016	0.431441				996	11.016	0.734398				996	11.016	0.450293					996	11.016	0.393318				996	11.016	0.272314		996	11.016	0.128057
997	11.027	0.434494				997	11.027	0.716178				997	11.027	0.478142					997	11.027	0.367174				997	11.027	0.229643		997	11.027	0.116521
998	11.038	0.441202				998	11.038	0.69872				998	11.038	0.465474					998	11.038	0.337834				998	11.038	0.188634		998	11.038	0.102708
999	11.049	0.439631				999	11.049	0.67773				999	11.049	0.427458					999	11.049	0.318484				999	11.049	0.167807		999	11.049	0.0934397
1000	11.06	0.425676				1000	11.06	0.642741				1000	11.06	0.393342					1000	11.06	0.318102				1000	11.06	0.173877		1000	11.06	0.0959569
1001	11.071	0.409318				1001	11.071	0.591711				1001	11.071	0.380893					1001	11.071	0.339691				1001	11.071	0.19967		1001	11.071	0.11321
1002	11.082	0.405558				1002	11.082	0.533118				1002	11.082	0.382025					1002	11.082	0.37944				1002	11.082	0.231092		1002	11.082	0.139937
1003	11.093	0.419265				1003	11.093	0.483961				1003	11.093	0.378127					1003	11.093	0.424791				1003	11.093	0.253643		1003	11.093	0.163219
1004	11.104	0.447289				1004	11.104	0.464272				1004	11.104	0.362634					1004	11.104	0.460657				1004	11.104	0.259077		1004	11.104	0.16892
1005	11.115	0.485715				1005	11.115	0.492088				1005	11.115	0.349644					1005	11.115	0.478514				1005	11.115	0.247913		1005	11.115	0.152395
1006	11.126	0.529269				1006	11.126	0.574635				1006	11.126	0.357695					1006	11.126	0.481138				1006	11.126	0.229527		1006	11.126	0.122077
1007	11.137	0.569096				1007	11.137	0.69687				1007	11.137	0.385213					1007	11.137	0.478608				1007	11.137	0.21657		1007	11.137	0.0923144
1008	11.148	0.596243				1008	11.148	0.819847				1008	11.148	0.408709					1008	11.148	0.483069				1008	11.148	0.214588		1008	11.148	0.0721418
1009	11.159	0.608476				1009	11.159	0.897673				1009	11.159	0.406487					1009	11.159	0.501976				1009	11.159	0.217636		1009	11.159	0.064293
1010	11.17	0.610962				1010	11.17	0.904823				1010	11.17	0.380485					1010	11.17	0.534102				1010	11.17	0.215765		1010	11.17	0.0693931
1011	11.181	0.613541				1011	11.181	0.851607				1011	11.181	0.350736					1011	11.181	0.568098				1011	11.181	0.205192		1011	11.181	0.0891863
1012	11.192	0.625477				1012	11.192	0.774845				1012	11.192	0.333931					1012	11.192	0.588388				1012	11.192	0.190085		1012	11.192	0.122198
1013	11.203	0.646531				1013	11.203	0.715235				1013	11.203	0.330783					1013	11.203	0.581847				1013	11.203	0.17721		1013	11.203	0.159594
1014	11.214	0.662391				1014	11.214	0.69541				1014	11.214	0.331501					1014	11.214	0.544964				1014	11.214	0.170522		1014	11.214	0.185804
1015	11.226	0.656455				1015	11.226	0.714961				1015	11.226	0.325594					1015	11.226	0.486222				1015	11.226	0.168872		1015	11.226	0.189102
1016	11.237	0.630101				1016	11.237	0.758576				1016	11.237	0.30722					1016	11.237	0.423669				1016	11.237	0.168743		1016	11.237	0.169874
1017	11.248	0.60569				1017	11.248	0.80816				1017	11.248	0.277304					1017	11.248	0.373909				1017	11.248	0.166801		1017	11.248	0.140087
1018	11.259	0.60893				1018	11.259	0.849217				1018	11.259	0.241782					1018	11.259	0.344423				1018	11.259	0.164358		1018	11.259	0.11449
1019	11.27	0.640781				1019	11.27	0.872239				1019	11.27	0.21331					1019	11.27	0.331845				1019	11.27	0.166583		1019	11.27	0.101971
1020	11.281	0.669161				1020	11.281	0.871859				1020	11.281	0.205948					1020	11.281	0.329759				1020	11.281	0.179554		1020	11.281	0.102171
1021	11.292	0.654913				1021	11.292	0.849981				1021	11.292	0.22719					1021	11.292	0.335005				1021	11.292	0.20363		1021	11.292	0.107325
1022	11.303	0.588871				1022	11.303	0.817166				1022	11.303	0.269152					1022	11.303	0.345927				1022	11.303	0.228739		1022	11.303	0.107747
1023	11.314	0.506033				1023	11.314	0.789508				1023	11.314	0.309129					1023	11.314	0.355264				1023	11.314	0.239654		1023	11.314	0.0992539
1024	11.325	0.459311				1024	11.325	0.779433				1024	11.325	0.324763					1024	11.325	0.352883				1024	11.325	0.228297		1024	11.325	0.0847986
1025	11.336	0.48168				1025	11.336	0.791242				1025	11.336	0.313555					1025	11.336	0.335654				1025	11.336	0.200891		1025	11.336	0.0733325
1026	11.347	0.5634				1026	11.347	0.822837				1026	11.347	0.294329					1026	11.347	0.314145				1026	11.347	0.172379		1026	11.347	0.0740514
1027	11.358	0.663091				1027	11.358	0.862078				1027	11.358	0.288755					1027	11.358	0.305201				1027	11.358	0.154424		1027	11.358	0.0924229
1028	11.369	0.73627				1028	11.369	0.883877				1028	11.369	0.301218					1028	11.369	0.320251				1028	11.369	0.148636		1028	11.369	0.126022
1029	11.38	0.762772				1029	11.38	0.863673				1029	11.38	0.319294					1029	11.38	0.359748				1029	11.38	0.149516		1029	11.38	0.163448
1030	11.391	0.749159				1030	11.391	0.797244				1030	11.391	0.328825					1030	11.391	0.413812				1030	11.391	0.15144		1030	11.391	0.18989
1031	11.402	0.708388				1031	11.402	0.708184				1031	11.402	0.32664					1031	11.402	0.463833				1031	11.402	0.151565		1031	11.402	0.196864
1032	11.413	0.648778				1032	11.413	0.630919				1032	11.413	0.318518					1032	11.413	0.486799				1032	11.413	0.151006		1032	11.413	0.18721
1033	11.424	0.580468				1033	11.424	0.588958				1033	11.424	0.31208					1033	11.424	0.466939				1033	11.424	0.153038		1033	11.424	0.170907
1034	11.435	0.522392				1034	11.435	0.584306				1034	11.435	0.311653					1034	11.435	0.409666				1034	11.435	0.162146		1034	11.435	0.157054
1035	11.446	0.490458				1035	11.446	0.601468				1035	11.446	0.320848					1035	11.446	0.33846				1035	11.446	0.179996		1035	11.446	0.149444
1036	11.457	0.483656				1036	11.457	0.619273				1036	11.457	0.342353					1036	11.457	0.279155				1036	11.457	0.202751		1036	11.457	0.145983
1037	11.468	0.487543				1037	11.468	0.623019				1037	11.468	0.375214					1037	11.468	0.245718				1037	11.468	0.222642		1037	11.468	0.140146
1038	11.479	0.494909				1038	11.479	0.611748				1038	11.479	0.412829					1038	11.479	0.238343				1038	11.479	0.233556		1038	11.479	0.126431
1039	11.49	0.511592				1039	11.49	0.596824				1039	11.49	0.442466					1039	11.49	0.248601				1039	11.49	0.233808		1039	11.49	0.106231
1040	11.501	0.540299				1040	11.501	0.591706				1040	11.501	0.452151					1040	11.501	0.264973				1040	11.501	0.226101		1040	11.501	0.0869828
1041	11.512	0.5722				1041	11.512	0.602183				1041	11.512	0.438486					1041	11.512	0.279256				1041	11.512	0.214348		1041	11.512	0.0762631
1042	11.523	0.593801				1042	11.523	0.621727				1042	11.523	0.406549					1042	11.523	0.291082				1042	11.523	0.205207		1042	11.523	0.0754513
1043	11.534	0.604167				1043	11.534	0.636612				1043	11.534	0.362548					1043	11.534	0.307917				1043	11.534	0.207786		1043	11.534	0.080282
1044	11.545	0.612605				1044	11.545	0.641207				1044	11.545	0.310633					1044	11.545	0.335168				1044	11.545	0.230154		1044	11.545	0.0857922
1045	11.556	0.624262				1045	11.556	0.647906				1045	11.556	0.256982					1045	11.556	0.370012				1045	11.556	0.272134		1045	11.556	0.0894611
1046	11.567	0.634896				1046	11.567	0.677748				1046	11.567	0.211524					1046	11.567	0.404936				1046	11.567	0.320078		1046	11.567	0.0910471
1047	11.578	0.639457				1047	11.578	0.737367				1047	11.578	0.183651					1047	11.578	0.435446				1047	11.578	0.351637		1047	11.578	0.0911624
1048	11.589	0.641559				1048	11.589	0.803892				1048	11.589	0.176476					1048	11.589	0.460235				1048	11.589	0.35238		1048	11.589	0.0911081
1049	11.6	0.643315				1049	11.6	0.841654				1049	11.6	0.186202					1049	11.6	0.474507				1049	11.6	0.328108		1049	11.6	0.0926525
1050	11.611	0.633065				1050	11.611	0.833743				1050	11.611	0.204904					1050	11.611	0.470793				1050	11.611	0.299565		1050	11.611	0.0969846
1051	11.622	0.592987				1051	11.622	0.799883				1051	11.622	0.224686					1051	11.622	0.44621				1051	11.622	0.288045		1051	11.622	0.10439
1052	11.633	0.521043				1052	11.633	0.777211				1052	11.633	0.240489					1052	11.633	0.406733				1052	11.633	0.305177		1052	11.633	0.115014
1053	11.644	0.436097				1053	11.644	0.784865				1053	11.644	0.252564					1053	11.644	0.362369				1053	11.644	0.347431		1053	11.644	0.129494
1054	11.655	0.362594				1054	11.655	0.811839				1054	11.655	0.266061					1054	11.655	0.321636				1054	11.655	0.395074		1054	11.655	0.148978
1055	11.666	0.312953				1055	11.666	0.832472				1055	11.666	0.284811					1055	11.666	0.291698				1055	11.666	0.420778		1055	11.666	0.173029
1056	11.677	0.285961				1056	11.677	0.833502				1056	11.677	0.305405					1056	11.677	0.277986				1056	11.677	0.409604		1056	11.677	0.197807
1057	11.688	0.278142				1057	11.688	0.828154				1057	11.688	0.316995					1057	11.688	0.280152				1057	11.688	0.369844		1057	11.688	0.216808
1058	11.699	0.286464				1058	11.699	0.847057				1058	11.699	0.310132					1058	11.699	0.287838				1058	11.699	0.325638		1058	11.699	0.222931
1059	11.71	0.306623				1059	11.71	0.905803				1059	11.71	0.286498					1059	11.71	0.286876				1059	11.71	0.294953		1059	11.71	0.213096
1060	11.721	0.332067				1060	11.721	0.980894				1060	11.721	0.259634					1060	11.721	0.270867				1060	11.721	0.276857		1060	11.721	0.192107
1061	11.732	0.355529				1061	11.732	1.02485				1061	11.732	0.24394					1061	11.732	0.248447				1061	11.732	0.259341		1061	11.732	0.170105
1062	11.743	0.371826				1062	11.743	1.01358				1062	11.743	0.243669					1062	11.743	0.236647				1062	11.743	0.23435		1062	11.743	0.155262
1063	11.754	0.377497				1063	11.754	0.967889				1063	11.754	0.251912					1063	11.754	0.245389				1063	11.754	0.206221		1063	11.754	0.15092
1064	11.765	0.371547				1064	11.765	0.931195				1064	11.765	0.258824					1064	11.765	0.269026				1064	11.765	0.186193		1064	11.765	0.157469
1065	11.776	0.356733				1065	11.776	0.928033				1065	11.776	0.259536					1065	11.776	0.294535				1065	11.776	0.185916		1065	11.776	0.173624
1066	11.787	0.338688				1066	11.787	0.951165				1066	11.787	0.255408					1066	11.787	0.316434				1066	11.787	0.211423		1066	11.787	0.19411
1067	11.798	0.326025				1067	11.798	0.982425				1067	11.798	0.249841					1067	11.798	0.340409				1067	11.798	0.259388		1067	11.798	0.211489
1068	11.809	0.32804				1068	11.809	1.00831				1068	11.809	0.244279					1068	11.809	0.374625				1068	11.809	0.315391		1068	11.809	0.220648
1069	11.82	0.352147				1069	11.82	1.02049				1069	11.82	0.241235					1069	11.82	0.417312				1069	11.82	0.359432		1069	11.82	0.221422
1070	11.831	0.396812				1070	11.831	1.01287				1070	11.831	0.244167					1070	11.831	0.454121				1070	11.831	0.375217		1070	11.831	0.216636
1071	11.842	0.444224				1071	11.842	0.980363				1071	11.842	0.252989					1071	11.842	0.467583				1071	11.842	0.358124		1071	11.842	0.208211
1072	11.853	0.465128				1072	11.853	0.918406				1072	11.853	0.260974					1072	11.853	0.450271				1072	11.853	0.317286		1072	11.853	0.195979
1073	11.864	0.439583				1073	11.864	0.8277				1073	11.864	0.26155					1073	11.864	0.411005				1073	11.864	0.27166		1073	11.864	0.180853
1074	11.875	0.374017				1074	11.875	0.724866				1074	11.875	0.254608					1074	11.875	0.367083				1074	11.875	0.238784		1074	11.875	0.166438
1075	11.886	0.29467				1075	11.886	0.639476				1075	11.886	0.243489					1075	11.886	0.334224				1075	11.886	0.229151		1075	11.886	0.15693
1076	11.897	0.228498				1076	11.897	0.598537				1076	11.897	0.228742					1076	11.897	0.320812				1076	11.897	0.245204		1076	11.897	0.153844
1077	11.908	0.190719				1077	11.908	0.616089				1077	11.908	0.209207					1077	11.908	0.327614				1077	11.908	0.285951		1077	11.908	0.154629
1078	11.919	0.185984				1078	11.919	0.689624				1078	11.919	0.188246					1078	11.919	0.348991				1078	11.919	0.344919		1078	11.919	0.15293
1079	11.93	0.211285				1079	11.93	0.794628				1079	11.93	0.174125					1079	11.93	0.375723				1079	11.93	0.404494		1079	11.93	0.142219
1080	11.941	0.258254				1080	11.941	0.888155				1080	11.941	0.172867					1080	11.941	0.399279				1080	11.941	0.439787		1080	11.941	0.120669
1081	11.952	0.319853				1081	11.952	0.927212				1081	11.952	0.182868					1081	11.952	0.417894				1081	11.952	0.437534		1081	11.952	0.0936194
1082	11.963	0.394623				1082	11.963	0.893838				1082	11.963	0.196714					1082	11.963	0.436994				1082	11.963	0.407765		1082	11.963	0.0691719
1083	11.974	0.487115				1083	11.974	0.80711				1083	11.974	0.207223					1083	11.974	0.458299				1083	11.974	0.372076		1083	11.974	0.0540797
1084	11.985	0.60042				1084	11.985	0.707929				1084	11.985	0.21085					1084	11.985	0.473013				1084	11.985	0.344023		1084	11.985	0.0514679
1085	11.996	0.724372				1085	11.996	0.629429				1085	11.996	0.209104					1085	11.996	0.468665				1085	11.996	0.323962		1085	11.996	0.0611684
1086	12.007	0.83075				1086	12.007	0.581504				1086	12.007	0.207676					1086	12.007	0.442226				1086	12.007	0.306262		1086	12.007	0.079497
1087	12.018	0.887137				1087	12.018	0.560544				1087	12.018	0.21402					1087	12.018	0.405291				1087	12.018	0.288442		1087	12.018	0.0992407
1088	12.029	0.881946				1088	12.029	0.563169				1088	12.029	0.230222					1088	12.029	0.375252				1088	12.029	0.273964		1088	12.029	0.112442
1089	12.04	0.830712				1089	12.04	0.588157				1089	12.04	0.247662					1089	12.04	0.364562				1089	12.04	0.270863		1089	12.04	0.115102
1090	12.051	0.758846				1090	12.051	0.629839				1090	12.051	0.252215					1090	12.051	0.372251				1090	12.051	0.283923		1090	12.051	0.109745
1091	12.062	0.682273				1091	12.062	0.674583				1091	12.062	0.238633					1091	12.062	0.385913				1091	12.062	0.309676		1091	12.062	0.102383
1092	12.073	0.606142				1092	12.073	0.706219				1092	12.073	0.21947					1092	12.073	0.392896				1092	12.073	0.335401		1092	12.073	0.0973955
1093	12.084	0.531589				1093	12.084	0.711868				1093	12.084	0.216677					1093	12.084	0.390637				1093	12.084	0.346426		1093	12.084	0.0951547
1094	12.095	0.460422				1094	12.095	0.686619				1094	12.095	0.242079					1094	12.095	0.384543				1094	12.095	0.335912		1094	12.095	0.093513
1095	12.106	0.396603				1095	12.106	0.636709				1095	12.106	0.287043					1095	12.106	0.382925				1095	12.106	0.308642		1095	12.106	0.0907888
1096	12.117	0.345328				1096	12.117	0.576066				1096	12.117	0.32856					1096	12.117	0.392798				1096	12.117	0.277129		1096	12.117	0.0873458
1097	12.128	0.313242				1097	12.128	0.520127				1097	12.128	0.347629					1097	12.128	0.416923				1097	12.128	0.253222		1097	12.128	0.0853848
1098	12.139	0.307823				1098	12.139	0.479731				1098	12.139	0.34098					1098	12.139	0.450857				1098	12.139	0.242885		1098	12.139	0.0865488
1099	12.15	0.33367				1099	12.15	0.455836				1099	12.15	0.320091					1099	12.15	0.482731				1099	12.15	0.246429		1099	12.15	0.0902529
1100	12.161	0.387137				1100	12.161	0.444767				1100	12.161	0.300715					1100	12.161	0.497083				1100	12.161	0.261511		1100	12.161	0.093585
1101	12.172	0.450914				1101	12.172	0.445296				1101	12.172	0.294187					1101	12.172	0.485146				1101	12.172	0.282493		1101	12.172	0.0951011
1102	12.183	0.495906				1102	12.183	0.461675				1102	12.183	0.302727					1102	12.183	0.45397				1102	12.183	0.298889		1102	12.183	0.0964268
1103	12.194	0.497459				1103	12.194	0.500645				1103	12.194	0.31965					1103	12.194	0.425115				1103	12.194	0.300352		1103	12.194	0.100204
1104	12.205	0.458167				1104	12.205	0.560095				1104	12.205	0.335142					1104	12.205	0.416766				1104	12.205	0.28541		1104	12.205	0.106418
1105	12.216	0.408112				1105	12.216	0.627534				1105	12.216	0.347036					1105	12.216	0.425429				1105	12.216	0.262682		1105	12.216	0.111442
1106	12.227	0.380265				1106	12.227	0.68667				1106	12.227	0.365765					1106	12.227	0.428311				1106	12.227	0.244651		1106	12.227	0.11195
1107	12.238	0.380835				1107	12.238	0.719374				1107	12.238	0.404007					1107	12.238	0.406831				1107	12.238	0.238114		1107	12.238	0.109523
1108	12.249	0.390818				1108	12.249	0.708336				1108	12.249	0.459132					1108	12.249	0.365683				1108	12.249	0.241931		1108	12.249	0.111793
1109	12.26	0.39311				1109	12.26	0.648101				1109	12.26	0.507679					1109	12.26	0.32726				1109	12.26	0.252073		1109	12.26	0.12682
1110	12.271	0.392028				1110	12.271	0.559265				1110	12.271	0.521342					1110	12.271	0.309285				1110	12.271	0.266029		1110	12.271	0.157223
1111	12.282	0.405585				1111	12.282	0.480773				1111	12.282	0.492041					1111	12.282	0.3134				1111	12.282	0.282235		1111	12.282	0.197695
1112	12.294	0.443926				1112	12.294	0.446637				1112	12.294	0.435695					1112	12.294	0.330058				1112	12.294	0.297518		1112	12.294	0.236331
1113	12.305	0.49755				1113	12.305	0.466263				1113	12.305	0.376678					1113	12.305	0.347572				1113	12.305	0.306379		1113	12.305	0.258415
1114	12.316	0.548272				1114	12.316	0.523179				1114	12.316	0.329551					1114	12.316	0.357703				1114	12.316	0.301437		1114	12.316	0.253879
1115	12.327	0.584224				1115	12.327	0.590168				1115	12.327	0.298291					1115	12.327	0.357575				1115	12.327	0.279681		1115	12.327	0.224471
1116	12.338	0.603899				1116	12.338	0.650185				1116	12.338	0.281486					1116	12.338	0.349811				1116	12.338	0.249076		1116	12.338	0.184075
1117	12.349	0.61056				1117	12.349	0.70514				1117	12.349	0.275739					1117	12.349	0.341092				1117	12.349	0.226469		1117	12.349	0.149909
1118	12.36	0.606108				1118	12.36	0.759259				1118	12.36	0.277039					1118	12.36	0.338594				1118	12.36	0.224126		1118	12.36	0.130389
1119	12.371	0.589201				1119	12.371	0.806531				1119	12.371	0.282248					1119	12.371	0.3455				1119	12.371	0.236936		1119	12.371	0.123233
1120	12.382	0.559209				1120	12.382	0.833973				1120	12.382	0.291408					1120	12.382	0.357905				1120	12.382	0.247073		1120	12.382	0.121692
1121	12.393	0.521628				1121	12.393	0.837084				1121	12.393	0.308002					1121	12.393	0.370279				1121	12.393	0.239993		1121	12.393	0.122983
1122	12.404	0.490962				1122	12.404	0.828976				1122	12.404	0.333941					1122	12.404	0.384638				1122	12.404	0.216535		1122	12.404	0.128889
1123	12.415	0.482056				1123	12.415	0.830287				1123	12.415	0.362706					1123	12.415	0.409045				1123	12.415	0.189252		1123	12.415	0.14028
1124	12.426	0.498545				1124	12.426	0.852955				1124	12.426	0.38097					1124	12.426	0.443867				1124	12.426	0.16915		1124	12.426	0.152804
1125	12.437	0.52974				1125	12.437	0.885733				1125	12.437	0.379524					1125	12.437	0.473976				1125	12.437	0.158946		1125	12.437	0.157219
1126	12.448	0.563528				1126	12.448	0.898952				1126	12.448	0.361225					1126	12.448	0.480755				1126	12.448	0.155401		1126	12.448	0.146432
1127	12.459	0.599399				1127	12.459	0.865379				1127	12.459	0.337556					1127	12.459	0.459321				1127	12.459	0.155108		1127	12.459	0.12203
1128	12.47	0.645682				1128	12.47	0.790068				1128	12.47	0.318324					1128	12.47	0.423956				1128	12.47	0.156589		1128	12.47	0.0942586
1129	12.481	0.698761				1129	12.481	0.707377				1129	12.481	0.306989					1129	12.481	0.396739				1129	12.481	0.158346		1129	12.481	0.0747654
1130	12.492	0.736489				1130	12.492	0.65223				1130	12.492	0.303745					1130	12.492	0.391532				1130	12.492	0.157029		1130	12.492	0.069697
1131	12.503	0.73604				1131	12.503	0.638109				1131	12.503	0.308437					1131	12.503	0.407497				1131	12.503	0.149972		1131	12.503	0.077988
1132	12.514	0.699989				1132	12.514	0.658731				1132	12.514	0.318345					1132	12.514	0.431203				1132	12.514	0.138392		1132	12.514	0.0935944
1133	12.525	0.653598				1133	12.525	0.7021				1133	12.525	0.325974					1133	12.525	0.442793				1133	12.525	0.126884		1133	12.525	0.108482
1134	12.536	0.617856				1134	12.536	0.75037				1134	12.536	0.322778					1134	12.536	0.42673				1134	12.536	0.119801		1134	12.536	0.115245
1135	12.547	0.590438				1135	12.547	0.781664				1135	12.547	0.307027					1135	12.547	0.382907				1135	12.547	0.118734		1135	12.547	0.111738
1136	12.558	0.554685				1136	12.558	0.778762				1136	12.558	0.287913					1136	12.558	0.325653				1136	12.558	0.124433		1136	12.558	0.10073
1137	12.569	0.500121				1137	12.569	0.738904				1137	12.569	0.281874					1137	12.569	0.275213				1137	12.569	0.139225		1137	12.569	0.0885411
1138	12.58	0.431547				1138	12.58	0.676261				1138	12.58	0.299375					1138	12.58	0.247588				1138	12.58	0.16788		1138	12.58	0.0813506
1139	12.591	0.36721				1139	12.591	0.612979				1139	12.591	0.334706					1139	12.591	0.250868				1139	12.591	0.213167		1139	12.591	0.0832152
1140	12.602	0.331411				1140	12.602	0.569415				1140	12.602	0.366848					1140	12.602	0.283063				1140	12.602	0.270818		1140	12.602	0.0942148
1141	12.613	0.341633				1141	12.613	0.556489				1141	12.613	0.375333					1141	12.613	0.329518				1141	12.613	0.328175		1141	12.613	0.108851
1142	12.624	0.396539				1142	12.624	0.573206				1142	12.624	0.356319					1142	12.624	0.367673				1142	12.624	0.369198		1142	12.624	0.121076
1143	12.635	0.472626				1143	12.635	0.607689				1143	12.635	0.32436					1143	12.635	0.379754				1143	12.635	0.38258		1143	12.635	0.131385
1144	12.646	0.5359				1144	12.646	0.648451				1144	12.646	0.300208					1144	12.646	0.365215				1144	12.646	0.368077		1144	12.646	0.147527
1145	12.657	0.562724				1145	12.657	0.689295				1145	12.657	0.296248					1145	12.657	0.338378				1145	12.657	0.335108		1145	12.657	0.174226
1146	12.668	0.55355				1146	12.668	0.728882				1146	12.668	0.310279					1146	12.668	0.312742				1146	12.668	0.29636		1146	12.668	0.202722
1147	12.679	0.523033				1147	12.679	0.763818				1147	12.679	0.329693					1147	12.679	0.295179				1147	12.679	0.260439		1147	12.679	0.215356
1148	12.69	0.488123				1148	12.69	0.787085				1148	12.69	0.341025					1148	12.69	0.289847				1148	12.69	0.228518		1148	12.69	0.201461
1149	12.701	0.462534				1149	12.701	0.795806				1149	12.701	0.339231					1149	12.701	0.302079				1149	12.701	0.196442		1149	12.701	0.167551
1150	12.712	0.460758				1150	12.712	0.791448				1150	12.712	0.328187					1150	12.712	0.334992				1150	12.712	0.161562		1150	12.712	0.130567
1151	12.723	0.493337				1151	12.723	0.775461				1151	12.723	0.315422					1151	12.723	0.383495				1151	12.723	0.127415		1151	12.723	0.104356
1152	12.734	0.556614				1152	12.734	0.748519				1152	12.734	0.304447					1152	12.734	0.434617				1152	12.734	0.102476		1152	12.734	0.0917038
1153	12.745	0.627579				1153	12.745	0.715849				1153	12.745	0.293974					1153	12.745	0.475134				1153	12.745	0.0932896		1153	12.745	0.0884265
1154	12.756	0.673553				1154	12.756	0.688935				1154	12.756	0.280844					1154	12.756	0.49316				1154	12.756	0.101269		1154	12.756	0.0892565
1155	12.767	0.670291				1155	12.767	0.677789				1155	12.767	0.264473					1155	12.767	0.480602				1155	12.767	0.122654		1155	12.767	0.0917999
1156	12.778	0.615717				1156	12.778	0.683453				1156	12.778	0.247306					1156	12.778	0.439184				1156	12.778	0.150425		1156	12.778	0.0965294
1157	12.789	0.529753				1157	12.789	0.695423				1157	12.789	0.232717					1157	12.789	0.385526				1157	12.789	0.177037		1157	12.789	0.10409
1158	12.8	0.440419				1158	12.8	0.700139				1158	12.8	0.22284					1158	12.8	0.34389				1158	12.8	0.198097		1158	12.8	0.11496
1159	12.811	0.369051				1159	12.811	0.690015				1159	12.811	0.218094					1159	12.811	0.332233				1159	12.811	0.211396		1159	12.811	0.129806
1160	12.822	0.323733				1160	12.822	0.670782				1160	12.822	0.217771					1160	12.822	0.352975				1160	12.822	0.214983		1160	12.822	0.149306
1161	12.833	0.304872				1161	12.833	0.659165				1161	12.833	0.222412					1161	12.833	0.392118				1161	12.833	0.2077		1161	12.833	0.170911
1162	12.844	0.312032				1162	12.844	0.671372				1162	12.844	0.233234					1162	12.844	0.425628				1162	12.844	0.194873		1162	12.844	0.188245
1163	12.855	0.342423				1163	12.855	0.712297				1163	12.855	0.24899					1163	12.855	0.435468				1163	12.855	0.188255		1163	12.855	0.196878
1164	12.866	0.385889				1164	12.866	0.772393				1164	12.866	0.261921					1164	12.866	0.420982				1164	12.866	0.198032		1164	12.866	0.198048
1165	12.877	0.426126				1165	12.877	0.833283				1165	12.877	0.261536					1165	12.877	0.397671				1165	12.877	0.22333		1165	12.877	0.196571
1166	12.888	0.451509				1166	12.888	0.874011				1166	12.888	0.244561					1166	12.888	0.384854				1166	12.888	0.250296		1166	12.888	0.19536
1167	12.899	0.4624				1167	12.899	0.880441				1167	12.899	0.218186					1167	12.899	0.392435				1167	12.899	0.260865		1167	12.899	0.193613
1168	12.91	0.470355				1168	12.91	0.852412				1168	12.91	0.194751					1168	12.91	0.412961				1168	12.91	0.247224		1168	12.91	0.188214
1169	12.921	0.489045				1169	12.921	0.809035				1169	12.921	0.182748					1169	12.921	0.427321				1169	12.921	0.217198		1169	12.921	0.178049
1170	12.932	0.523757				1170	12.932	0.779942				1170	12.932	0.185449					1170	12.932	0.420173				1170	12.932	0.186239		1170	12.932	0.165331
1171	12.943	0.56555				1171	12.943	0.77989				1171	12.943	0.201786					1171	12.943	0.394333				1171	12.943	0.166131		1171	12.943	0.154624
1172	12.954	0.595426				1172	12.954	0.793877				1172	12.954	0.227255					1172	12.954	0.366544				1172	12.954	0.161398		1172	12.954	0.148911
1173	12.965	0.597397				1173	12.965	0.789839				1173	12.965	0.253551					1173	12.965	0.354407				1173	12.965	0.172853		1173	12.965	0.145998
1174	12.976	0.569276				1174	12.976	0.753983				1174	12.976	0.271983					1174	12.976	0.363406				1174	12.976	0.19806		1174	12.976	0.141358
1175	12.987	0.523563				1175	12.987	0.701187				1175	12.987	0.278033					1175	12.987	0.38616				1175	12.987	0.23017		1175	12.987	0.133696
1176	12.998	0.47837				1176	12.998	0.657681				1176	12.998	0.272735					1176	12.998	0.407885				1176	12.998	0.260252		1176	12.998	0.128283
1177	13.009	0.448459				1177	13.009	0.637572				1177	13.009	0.26268					1177	13.009	0.412863				1177	13.009	0.281642		1177	13.009	0.131201
1178	13.02	0.438585				1178	13.02	0.635234				1178	13.02	0.256765					1178	13.02	0.39403				1178	13.02	0.29343		1178	13.02	0.141421
1179	13.031	0.441471				1179	13.031	0.638024				1179	13.031	0.260796					1179	13.031	0.360864				1179	13.031	0.296026		1179	13.031	0.151652
1180	13.042	0.443164				1180	13.042	0.642205				1180	13.042	0.271887					1180	13.042	0.336272				1180	13.042	0.286797		1180	13.042	0.156168
1181	13.053	0.43801				1181	13.053	0.652471				1181	13.053	0.27878					1181	13.053	0.337065				1181	13.053	0.262444		1181	13.053	0.155858
1182	13.064	0.437592				1182	13.064	0.665527				1182	13.064	0.271022					1182	13.064	0.357848				1182	13.064	0.225891		1182	13.064	0.153722
1183	13.075	0.45984				1183	13.075	0.665559				1183	13.075	0.248524					1183	13.075	0.376355				1183	13.075	0.187317		1183	13.075	0.148832
1184	13.086	0.507971				1184	13.086	0.635522				1184	13.086	0.224325					1184	13.086	0.374358				1184	13.086	0.158133		1184	13.086	0.13734
1185	13.097	0.563478				1185	13.097	0.576225				1185	13.097	0.216481					1185	13.097	0.352774				1185	13.097	0.144645		1185	13.097	0.118852
1186	13.108	0.606327				1186	13.108	0.508239				1186	13.108	0.237396					1186	13.108	0.326971				1186	13.108	0.14725		1186	13.108	0.0978413
1187	13.119	0.63887				1187	13.119	0.462476				1187	13.119	0.288395					1187	13.119	0.312895				1187	13.119	0.161017		1187	13.119	0.0797134
1188	13.13	0.68316				1188	13.13	0.466203				1188	13.13	0.357649					1188	13.13	0.314028				1188	13.13	0.176366		1188	13.13	0.0679405
1189	13.141	0.752008				1189	13.141	0.52852				1189	13.141	0.423647					1189	13.141	0.322947				1189	13.141	0.182271		1189	13.141	0.063009
1190	13.152	0.827319				1190	13.152	0.630803				1190	13.152	0.463734					1190	13.152	0.328211				1190	13.152	0.172275		1190	13.152	0.0638262
1191	13.163	0.871318				1191	13.163	0.729088				1191	13.163	0.46706					1191	13.163	0.326878				1191	13.163	0.149504		1191	13.163	0.067952
1192	13.174	0.860106				1192	13.174	0.777284				1192	13.174	0.438589					1192	13.174	0.327202				1192	13.174	0.124294		1192	13.174	0.0732328
1193	13.185	0.800948				1193	13.185	0.758391				1193	13.185	0.391727					1193	13.185	0.339784				1193	13.185	0.10564		1193	13.185	0.0792521
1194	13.196	0.720115				1194	13.196	0.692574				1194	13.196	0.336211					1194	13.196	0.36578				1194	13.196	0.096345		1194	13.196	0.0878874
1195	13.207	0.641184				1195	13.207	0.614508				1195	13.207	0.275563					1195	13.207	0.395566				1195	13.207	0.0939945		1195	13.207	0.101463
1196	13.218	0.580228				1196	13.218	0.547738				1196	13.218	0.213238					1196	13.218	0.419175				1196	13.218	0.0969704		1196	13.218	0.120067
1197	13.229	0.54673				1197	13.229	0.50027				1197	13.229	0.156933					1197	13.229	0.435661				1197	13.229	0.10637		1197	13.229	0.140244
1198	13.24	0.536433				1198	13.24	0.474878				1198	13.24	0.114554					1198	13.24	0.451481				1198	13.24	0.123337		1198	13.24	0.156833
1199	13.251	0.530509				1199	13.251	0.470461				1199	13.251	0.0886096					1199	13.251	0.470281				1199	13.251	0.14618		1199	13.251	0.166277
1200	13.262	0.512393				1200	13.262	0.474486				1200	13.262	0.0750476					1200	13.262	0.486277				1200	13.262	0.170939		1200	13.262	0.168226
1201	13.273	0.486254				1201	13.273	0.46842				1201	13.273	0.069405					1201	13.273	0.488937				1201	13.273	0.193525		1201	13.273	0.165035
1202	13.284	0.475651				1202	13.284	0.440487				1202	13.284	0.0701492					1202	13.284	0.470504				1202	13.284	0.210522		1202	13.284	0.158944
1203	13.295	0.501714				1203	13.295	0.396652				1203	13.295	0.0789938					1203	13.295	0.430488				1203	13.295	0.218671		1203	13.295	0.149403
1204	13.306	0.564812				1204	13.306	0.35606				1204	13.306	0.095894					1204	13.306	0.376356				1204	13.306	0.215937		1204	13.306	0.134257
1205	13.317	0.640678				1205	13.317	0.337434				1205	13.317	0.117373					1205	13.317	0.323092				1205	13.317	0.204263		1205	13.317	0.113971
1206	13.328	0.697093				1206	13.328	0.348783				1206	13.328	0.137463					1206	13.328	0.285905				1206	13.328	0.189832		1206	13.328	0.0940016
1207	13.339	0.713208				1207	13.339	0.386302				1207	13.339	0.151981					1207	13.339	0.272048				1207	13.339	0.179552		1207	13.339	0.0814894
1208	13.35	0.69325				1208	13.35	0.437635				1208	13.35	0.160226					1208	13.35	0.275167				1208	13.35	0.177		1208	13.35	0.0806217
1209	13.362	0.66274				1209	13.362	0.486444				1209	13.362	0.164384					1209	13.362	0.282524				1209	13.362	0.181108		1209	13.362	0.0900691
1210	13.373	0.650521				1210	13.373	0.520631				1210	13.373	0.166852					1210	13.373	0.284321				1210	13.373	0.187969		1210	13.373	0.104465
1211	13.384	0.667613				1211	13.384	0.540989				1211	13.384	0.171955					1211	13.384	0.282513				1211	13.384	0.196799		1211	13.384	0.117195
1212	13.395	0.700587				1212	13.395	0.563191				1212	13.395	0.186195					1212	13.395	0.286641				1212	13.395	0.214122		1212	13.395	0.123164
1213	13.406	0.722647				1213	13.406	0.601782				1213	13.406	0.213509					1213	13.406	0.30158				1213	13.406	0.250054		1213	13.406	0.120107
1214	13.417	0.712228				1214	13.417	0.654614				1214	13.417	0.249517					1214	13.417	0.320936				1214	13.417	0.304013		1214	13.417	0.109454
1215	13.428	0.666196				1215	13.428	0.703004				1215	13.428	0.282382					1215	13.428	0.334686				1215	13.428	0.355648		1215	13.428	0.0957132
1216	13.439	0.598131				1216	13.439	0.728316				1216	13.439	0.301531					1216	13.439	0.340171				1216	13.439	0.377417		1216	13.439	0.0844773
1217	13.45	0.527181				1217	13.45	0.724318				1217	13.45	0.307137					1217	13.45	0.343482				1217	13.45	0.359189		1217	13.45	0.0810288
1218	13.461	0.469237				1218	13.461	0.693942				1218	13.461	0.308957					1218	13.461	0.349574				1218	13.461	0.317448		1218	13.461	0.0883816
1219	13.472	0.43232				1219	13.472	0.643402				1219	13.472	0.314189					1219	13.472	0.358942				1219	13.472	0.276484		1219	13.472	0.105976
1220	13.483	0.415851				1220	13.483	0.586112				1220	13.483	0.318371					1220	13.483	0.37133				1220	13.483	0.246577		1220	13.483	0.130828
1221	13.494	0.409749				1221	13.494	0.546798				1221	13.494	0.310743					1221	13.494	0.390219				1221	13.494	0.223402		1221	13.494	0.159373
1222	13.505	0.402399				1222	13.505	0.55049				1222	13.505	0.287362					1222	13.505	0.418582				1222	13.505	0.201744		1222	13.505	0.188919
1223	13.516	0.386274				1223	13.516	0.600262				1223	13.516	0.255091					1223	13.516	0.452032				1223	13.516	0.183442		1223	13.516	0.216001
1224	13.527	0.362651				1224	13.527	0.670325				1224	13.527	0.225811					1224	13.527	0.477597				1224	13.527	0.172843		1224	13.527	0.233738
1225	13.538	0.342368				1225	13.538	0.724655				1225	13.538	0.210412					1225	13.538	0.48679				1225	13.538	0.171159		1225	13.538	0.234388
1226	13.549	0.345251				1226	13.549	0.747168				1226	13.549	0.214241					1226	13.549	0.482819				1226	13.549	0.174513		1226	13.549	0.217719
1227	13.56	0.389223				1227	13.56	0.750137				1227	13.56	0.236312					1227	13.56	0.478955				1227	13.56	0.180699		1227	13.56	0.196799
1228	13.571	0.478316				1228	13.571	0.757004				1228	13.571	0.267715					1228	13.571	0.485852				1228	13.571	0.190985		1228	13.571	0.18857
1229	13.582	0.59503				1229	13.582	0.780025				1229	13.582	0.29618					1229	13.582	0.500577				1229	13.582	0.210231		1229	13.582	0.198074
1230	13.593	0.706238				1230	13.593	0.814373				1230	13.593	0.314168					1230	13.593	0.508308				1230	13.593	0.244951		1230	13.593	0.213999
1231	13.604	0.778938				1231	13.604	0.844513				1231	13.604	0.325841					1231	13.604	0.49436				1231	13.604	0.297095		1231	13.604	0.218674
1232	13.615	0.799878				1232	13.615	0.853054				1232	13.615	0.344217					1232	13.615	0.456474				1232	13.615	0.360427		1232	13.615	0.202158
1233	13.626	0.777214				1233	13.626	0.829966				1233	13.626	0.381829					1233	13.626	0.406367				1233	13.626	0.419084		1233	13.626	0.168993
1234	13.637	0.731003				1234	13.637	0.777328				1234	13.637	0.440644					1234	13.637	0.357254				1234	13.637	0.455141		1234	13.637	0.132941
1235	13.648	0.684067				1235	13.648	0.706451				1235	13.648	0.504511					1235	13.648	0.316484				1235	13.648	0.458551		1235	13.648	0.105602
1236	13.659	0.657714				1236	13.659	0.630945				1236	13.659	0.54459					1236	13.659	0.285597				1236	13.659	0.43442		1236	13.659	0.0915583
1237	13.67	0.661366				1237	13.67	0.565177				1237	13.67	0.538682					1237	13.67	0.267003				1237	13.67	0.398559		1237	13.67	0.0903212
1238	13.681	0.684061				1238	13.681	0.520049				1238	13.681	0.489155					1238	13.681	0.263983				1238	13.681	0.364007		1238	13.681	0.100955
1239	13.692	0.701029				1239	13.692	0.495823				1239	13.692	0.418938					1239	13.692	0.275987				1239	13.692	0.331806		1239	13.692	0.120978
1240	13.703	0.698674				1240	13.703	0.485581				1240	13.703	0.355391					1240	13.703	0.298019				1240	13.703	0.294664		1240	13.703	0.142868
1241	13.714	0.685949				1241	13.714	0.485126				1241	13.714	0.315917					1241	13.714	0.327256				1241	13.714	0.249123		1241	13.714	0.156376
1242	13.725	0.687271				1242	13.725	0.499213				1242	13.725	0.303914					1242	13.725	0.36258				1242	13.725	0.201019		1242	13.725	0.154108
1243	13.736	0.714701				1243	13.736	0.535273				1243	13.736	0.31398					1243	13.736	0.397533				1243	13.736	0.164151		1243	13.736	0.13659
1244	13.747	0.75658				1244	13.747	0.593309				1244	13.747	0.338041					1244	13.747	0.416263				1244	13.747	0.150256		1244	13.747	0.110743
1245	13.758	0.789644				1245	13.758	0.660443				1245	13.758	0.370178					1245	13.758	0.406118				1245	13.758	0.163866		1245	13.758	0.0852161
1246	13.769	0.797919				1246	13.769	0.710133				1246	13.769	0.402303					1246	13.769	0.373394				1246	13.769	0.202253		1246	13.769	0.0661852
1247	13.78	0.779564				1247	13.78	0.714135				1247	13.78	0.424943					1247	13.78	0.341808				1247	13.78	0.256985		1247	13.78	0.0555162
1248	13.791	0.739654				1248	13.791	0.660996				1248	13.791	0.431927					1248	13.791	0.333171				1248	13.791	0.314744		1248	13.791	0.0511989
1249	13.802	0.684846				1249	13.802	0.565506				1249	13.802	0.424302					1249	13.802	0.350535				1249	13.802	0.357094		1249	13.802	0.0505012
1250	13.813	0.623136				1250	13.813	0.458787				1250	13.813	0.408068					1250	13.813	0.379072				1250	13.813	0.36771		1250	13.813	0.0523462
1251	13.824	0.562981				1251	13.824	0.373802				1251	13.824	0.389381					1251	13.824	0.402966				1251	13.824	0.342323		1251	13.824	0.0577306
1252	13.835	0.510267				1252	13.835	0.334139				1252	13.835	0.37387					1252	13.835	0.418532				1252	13.835	0.292359		1252	13.835	0.0683138
1253	13.846	0.466476				1253	13.846	0.349796				1253	13.846	0.370168					1253	13.846	0.432621				1253	13.846	0.237799		1253	13.846	0.0840126
1254	13.857	0.431093				1254	13.857	0.410548				1254	13.857	0.38853					1254	13.857	0.449519				1254	13.857	0.196459		1254	13.857	0.102439
1255	13.868	0.403758				1255	13.868	0.490417				1255	13.868	0.43167					1255	13.868	0.461129				1255	13.868	0.177254		1255	13.868	0.121634
1256	13.879	0.390723				1256	13.879	0.563852				1256	13.879	0.486048					1256	13.879	0.452545				1256	13.879	0.179626		1256	13.879	0.143022
1257	13.89	0.403956				1257	13.89	0.618108				1257	13.89	0.526494					1257	13.89	0.414728				1257	13.89	0.195473		1257	13.89	0.172242
1258	13.901	0.455706				1258	13.901	0.655095				1258	13.901	0.532449					1258	13.901	0.355837				1258	13.901	0.212925		1258	13.901	0.213656
1259	13.912	0.539092				1259	13.912	0.683474				1259	13.912	0.500299					1259	13.912	0.298735				1259	13.912	0.223358		1259	13.912	0.260596
1260	13.923	0.618839				1260	13.923	0.7103				1260	13.923	0.445618					1260	13.923	0.269045				1260	13.923	0.224451		1260	13.923	0.292974
1261	13.934	0.650018				1261	13.934	0.73671				1261	13.934	0.396746					1261	13.934	0.280277				1261	13.934	0.220882		1261	13.934	0.290723
1262	13.945	0.610917				1262	13.945	0.755241				1262	13.945	0.379072					1262	13.945	0.327352				1262	13.945	0.219043		1262	13.945	0.25177
1263	13.956	0.522908				1263	13.956	0.754268				1263	13.956	0.398055					1263	13.956	0.386741				1263	13.956	0.222237		1263	13.956	0.194658
1264	13.967	0.432077				1264	13.967	0.730869				1264	13.967	0.430286					1264	13.967	0.427578				1264	13.967	0.228		1264	13.967	0.14269
1265	13.978	0.378776				1265	13.978	0.699683				1265	13.978	0.440232					1265	13.978	0.429942				1265	13.978	0.230858		1265	13.978	0.109361
1266	13.989	0.375649				1266	13.989	0.679104				1266	13.989	0.410863					1266	13.989	0.398737				1266	13.989	0.228366		1266	13.989	0.0955152
1267	14	0.406902				1267	14	0.676854				1267	14	0.357887					1267	14	0.361152				1267	14	0.225145		1267	14	0.0963917
1268	14.011	0.443655				1268	14.011	0.687952				1268	14.011	0.311424					1268	14.011	0.344602				1268	14.011	0.227599		1268	14.011	0.109217
1269	14.022	0.463425				1269	14.022	0.702594				1269	14.022	0.287439					1269	14.022	0.359228				1269	14.022	0.235336		1269	14.022	0.134386
1270	14.033	0.462882				1270	14.033	0.707913				1270	14.033	0.279186					1270	14.033	0.393443				1270	14.033	0.240374		1270	14.033	0.171119
1271	14.044	0.453706				1271	14.044	0.691778				1271	14.044	0.273604					1271	14.044	0.425617				1271	14.044	0.236713		1271	14.044	0.212032
1272	14.055	0.446606				1272	14.055	0.653308				1272	14.055	0.265346					1272	14.055	0.440118				1272	14.055	0.228823		1272	14.055	0.242392
1273	14.066	0.440235				1273	14.066	0.610396				1273	14.066	0.25732					1273	14.066	0.439083				1273	14.066	0.226886		1273	14.066	0.248417
1274	14.077	0.42707				1274	14.077	0.589738				1274	14.077	0.253198					1274	14.077	0.439396				1274	14.077	0.236177		1274	14.077	0.227966
1275	14.088	0.408468				1275	14.088	0.611001				1275	14.088	0.254932					1275	14.088	0.453877				1275	14.088	0.255517		1275	14.088	0.194969
1276	14.099	0.396738				1276	14.099	0.678506				1276	14.099	0.265004					1276	14.099	0.478193				1276	14.099	0.28072		1276	14.099	0.169455
1277	14.11	0.403312				1277	14.11	0.780701				1277	14.11	0.284554					1277	14.11	0.495689				1277	14.11	0.307297		1277	14.11	0.164132
1278	14.121	0.426426				1278	14.121	0.890149				1278	14.121	0.308398					1278	14.121	0.492423				1278	14.121	0.328676		1278	14.121	0.176633
1279	14.132	0.454088				1279	14.132	0.972988				1279	14.132	0.326097					1279	14.132	0.465587				1279	14.132	0.337366		1279	14.132	0.19126
1280	14.143	0.474716				1280	14.143	1.00576				1280	14.143	0.327825					1280	14.143	0.424268				1280	14.143	0.329567		1280	14.143	0.189715
1281	14.154	0.483883				1281	14.154	0.989883				1281	14.154	0.310941					1281	14.154	0.384632				1281	14.154	0.309275		1281	14.154	0.165555
1282	14.165	0.48215				1282	14.165	0.940265				1282	14.165	0.280919					1282	14.165	0.360174				1282	14.165	0.284458		1282	14.165	0.12868
1283	14.176	0.473166				1283	14.176	0.87161				1283	14.176	0.247547					1283	14.176	0.352673				1283	14.176	0.259482		1283	14.176	0.0948733
1284	14.187	0.46618				1284	14.187	0.795439				1284	14.187	0.219291					1284	14.187	0.351436				1284	14.187	0.232487		1284	14.187	0.0731398
1285	14.198	0.474586				1285	14.198	0.725051				1285	14.198	0.200941					1285	14.198	0.347972				1285	14.198	0.202231		1285	14.198	0.0620559
1286	14.209	0.503088				1286	14.209	0.675592				1286	14.209	0.193991					1286	14.209	0.342088				1286	14.209	0.171866		1286	14.209	0.05673
1287	14.22	0.539606				1287	14.22	0.652797				1287	14.22	0.198535					1287	14.22	0.338651				1287	14.22	0.14745		1287	14.22	0.0540883
1288	14.231	0.565779				1288	14.231	0.644957				1288	14.231	0.212436					1288	14.231	0.338667				1288	14.231	0.133418		1288	14.231	0.054079
1289	14.242	0.57833				1289	14.242	0.635925				1289	14.242	0.231057					1289	14.242	0.339678				1289	14.242	0.134353		1289	14.242	0.0587379
1290	14.253	0.590242				1290	14.253	0.619563				1290	14.253	0.247374					1290	14.253	0.339733				1290	14.253	0.154363		1290	14.253	0.0692619
1291	14.264	0.611553				1291	14.264	0.605144				1291	14.264	0.25767					1291	14.264	0.340776				1291	14.264	0.194235		1291	14.264	0.0843608
1292	14.275	0.634856				1292	14.275	0.606177				1292	14.275	0.263014					1292	14.275	0.344883				1292	14.275	0.247041		1292	14.275	0.0988102
1293	14.286	0.644369				1293	14.286	0.62796				1293	14.286	0.266858					1293	14.286	0.350582				1293	14.286	0.29854		1293	14.286	0.106153
1294	14.297	0.635248				1294	14.297	0.659677				1294	14.297	0.271576					1294	14.297	0.351214				1294	14.297	0.336351		1294	14.297	0.104043
1295	14.308	0.621098				1295	14.308	0.678701				1295	14.308	0.277466					1295	14.308	0.341544				1295	14.308	0.359008		1295	14.308	0.0960543
1296	14.319	0.61844				1296	14.319	0.667524				1296	14.319	0.28356					1296	14.319	0.323846				1296	14.319	0.378303		1296	14.319	0.0875585
1297	14.33	0.635526				1297	14.33	0.629196				1297	14.33	0.288177					1297	14.33	0.306592				1297	14.33	0.407085		1297	14.33	0.0806842
1298	14.341	0.670625				1298	14.341	0.58879				1298	14.341	0.288965					1298	14.341	0.29671				1298	14.341	0.443809		1298	14.341	0.0743718
1299	14.352	0.724637				1299	14.352	0.577965				1299	14.352	0.285929					1299	14.352	0.29473				1299	14.352	0.469779		1299	14.352	0.0680433
1300	14.363	0.798315				1300	14.363	0.615299				1300	14.363	0.282258					1300	14.363	0.295029				1300	14.363	0.464753		1300	14.363	0.0639921
1301	14.374	0.876448				1301	14.374	0.689982				1301	14.374	0.283866					1301	14.374	0.292108				1301	14.374	0.425636		1301	14.374	0.0659448
1302	14.385	0.923599				1302	14.385	0.764609				1302	14.385	0.296289					1302	14.385	0.284127				1302	14.385	0.366884		1302	14.385	0.0766376
1303	14.397	0.909085				1303	14.397	0.799235				1303	14.397	0.319736					1303	14.397	0.27517				1303	14.397	0.308638		1303	14.397	0.0943443
1304	14.408	0.834277				1304	14.408	0.779939				1304	14.408	0.346871					1304	14.408	0.273812				1304	14.408	0.262898		1304	14.408	0.111663
1305	14.419	0.730483				1305	14.419	0.729017				1305	14.419	0.367607					1305	14.419	0.286511				1305	14.419	0.230338		1305	14.419	0.119179
1306	14.43	0.633256				1306	14.43	0.680425				1306	14.43	0.373698					1306	14.43	0.310337				1306	14.43	0.204531		1306	14.43	0.113132
1307	14.441	0.562937				1307	14.441	0.656771				1307	14.441	0.362438					1307	14.441	0.334435				1307	14.441	0.180427		1307	14.441	0.100256
1308	14.452	0.525062				1308	14.452	0.662779				1308	14.452	0.336687					1308	14.452	0.345624				1308	14.452	0.159043		1308	14.452	0.0936404
1309	14.463	0.515917				1309	14.463	0.692261				1309	14.463	0.306533					1309	14.463	0.33609				1309	14.463	0.145275		1309	14.463	0.102267
1310	14.474	0.525068				1310	14.474	0.734062				1310	14.474	0.285354					1310	14.474	0.310211				1310	14.474	0.145834		1310	14.474	0.122749
1311	14.485	0.541395				1311	14.485	0.777888				1311	14.485	0.284312					1311	14.485	0.284121				1311	14.485	0.165875		1311	14.485	0.140861
1312	14.496	0.554657				1312	14.496	0.820226				1312	14.496	0.305253					1312	14.496	0.275433				1312	14.496	0.206615		1312	14.496	0.142966
1313	14.507	0.56328				1313	14.507	0.859307				1313	14.507	0.337088					1313	14.507	0.290971				1313	14.507	0.261176		1313	14.507	0.127677
1314	14.518	0.57106				1314	14.518	0.889243				1314	14.518	0.358031					1314	14.518	0.321776				1314	14.518	0.315485		1314	14.518	0.1062
1315	14.529	0.579571				1315	14.529	0.897765				1315	14.529	0.348519					1315	14.529	0.353496				1315	14.529	0.353459		1315	14.529	0.0912524
1316	14.54	0.585005				1316	14.54	0.880728				1316	14.54	0.304812					1316	14.54	0.377469				1316	14.54	0.36384		1316	14.54	0.0873059
1317	14.551	0.582665				1317	14.551	0.85086				1317	14.551	0.241649					1317	14.551	0.395517				1317	14.551	0.344619		1317	14.551	0.090215
1318	14.562	0.574769				1318	14.562	0.829495				1318	14.562	0.182422					1318	14.562	0.413511				1318	14.562	0.303138		1318	14.562	0.0941823
1319	14.573	0.573674				1319	14.573	0.826107				1319	14.573	0.146793					1319	14.573	0.431918				1319	14.573	0.25329		1319	14.573	0.0969706
1320	14.584	0.588538				1320	14.584	0.829181				1320	14.584	0.143003					1320	14.584	0.444111				1320	14.584	0.209224		1320	14.584	0.099588
1321	14.595	0.619954				1321	14.595	0.820719				1321	14.595	0.170725					1321	14.595	0.444238				1321	14.595	0.178316		1321	14.595	0.104226
1322	14.606	0.662368				1322	14.606	0.796082				1322	14.606	0.224022					1322	14.606	0.438217				1322	14.606	0.160129		1322	14.606	0.111926
1323	14.617	0.707				1323	14.617	0.771674				1323	14.617	0.290251					1323	14.617	0.443502				1323	14.617	0.15059		1323	14.617	0.12162
1324	14.628	0.739803				1324	14.628	0.772339				1324	14.628	0.347806					1324	14.628	0.47315				1324	14.628	0.145188		1324	14.628	0.130695
1325	14.639	0.740857				1325	14.639	0.814437				1325	14.639	0.375434					1325	14.639	0.519209				1325	14.639	0.140439		1325	14.639	0.136626
1326	14.65	0.69827				1326	14.65	0.892909				1326	14.65	0.365381					1326	14.65	0.556468				1326	14.65	0.134165		1326	14.65	0.138581
1327	14.661	0.624184				1327	14.661	0.984869				1327	14.661	0.330797					1327	14.661	0.56091				1327	14.661	0.127336		1327	14.661	0.137408
1328	14.672	0.550801				1328	14.672	1.06068				1328	14.672	0.294075					1328	14.672	0.528291				1328	14.672	0.124689		1328	14.672	0.133326
1329	14.683	0.507882				1329	14.683	1.09515				1329	14.683	0.26878					1329	14.683	0.47447				1329	14.683	0.131944		1329	14.683	0.125225
1330	14.694	0.498234				1330	14.694	1.07942				1330	14.694	0.253936					1330	14.694	0.419505				1330	14.694	0.150339		1330	14.694	0.113731
1331	14.705	0.498345				1331	14.705	1.0259				1331	14.705	0.245059					1331	14.705	0.376012				1331	14.705	0.172843		1331	14.705	0.103827
1332	14.716	0.486922				1332	14.716	0.964104				1332	14.716	0.243709					1332	14.716	0.346195				1332	14.716	0.187386		1332	14.716	0.102064
1333	14.727	0.46739				1333	14.727	0.920996				1333	14.727	0.253957					1333	14.727	0.329472				1333	14.727	0.186896		1333	14.727	0.109429
1334	14.738	0.457834				1334	14.738	0.900011				1334	14.738	0.272326					1334	14.738	0.326017				1334	14.738	0.17506		1334	14.738	0.119658
1335	14.749	0.466006				1335	14.749	0.88277				1335	14.749	0.290553					1335	14.749	0.336801				1335	14.749	0.164392		1335	14.749	0.125233
1336	14.76	0.479537				1336	14.76	0.852442				1336	14.76	0.303938					1336	14.76	0.361263				1336	14.76	0.166635		1336	14.76	0.126466
1337	14.771	0.486135				1337	14.771	0.816192				1337	14.771	0.317084					1337	14.771	0.395507				1337	14.771	0.183636		1337	14.771	0.132188
1338	14.782	0.488379				1338	14.782	0.799687				1338	14.782	0.336382					1338	14.782	0.431444				1338	14.782	0.206413		1338	14.782	0.152427
1339	14.793	0.494119				1339	14.793	0.819888				1339	14.793	0.357794					1339	14.793	0.456207				1339	14.793	0.221944		1339	14.793	0.187744
1340	14.804	0.504021				1340	14.804	0.867941				1340	14.804	0.364463					1340	14.804	0.457007				1340	14.804	0.222998		1340	14.804	0.226728
1341	14.815	0.510785				1341	14.815	0.916138				1341	14.815	0.34011					1341	14.815	0.43102				1341	14.815	0.212604		1341	14.815	0.252818
1342	14.826	0.509285				1342	14.826	0.938304				1342	14.826	0.285716					1342	14.826	0.390907				1342	14.826	0.19931		1342	14.826	0.256111
1343	14.837	0.501073				1343	14.837	0.926675				1343	14.837	0.221188					1343	14.837	0.353983				1343	14.837	0.189015		1343	14.837	0.24042
1344	14.848	0.49252				1344	14.848	0.886779				1344	14.848	0.169986					1344	14.848	0.328677				1344	14.848	0.183258		1344	14.848	0.220017
1345	14.859	0.49002				1345	14.859	0.82124				1345	14.859	0.142742					1345	14.859	0.313956				1345	14.859	0.183029		1345	14.859	0.209945
1346	14.87	0.49235				1346	14.87	0.728674				1346	14.87	0.133924					1346	14.87	0.308396				1346	14.87	0.191559		1346	14.87	0.217261
1347	14.881	0.490955				1347	14.881	0.620993				1347	14.881	0.131169					1347	14.881	0.31389				1347	14.881	0.210051		1347	14.881	0.235771
1348	14.892	0.477767				1348	14.892	0.527046				1348	14.892	0.126592					1348	14.892	0.332617				1348	14.892	0.23132		1348	14.892	0.249504
1349	14.903	0.452815				1349	14.903	0.472587				1349	14.903	0.120983					1349	14.903	0.365327				1349	14.903	0.242957		1349	14.903	0.244487
1350	14.914	0.425266				1350	14.914	0.459863				1350	14.914	0.118675					1350	14.914	0.412985				1350	14.914	0.235973		1350	14.914	0.220106
1351	14.925	0.405501				1351	14.925	0.473997				1351	14.925	0.123978					1351	14.925	0.472692				1351	14.925	0.212717		1351	14.925	0.188363
1352	14.936	0.398149				1352	14.936	0.501269				1352	14.936	0.140123					1352	14.936	0.527109				1352	14.936	0.18509		1352	14.936	0.163876
1353	14.947	0.396537				1353	14.947	0.535292				1353	14.947	0.169567					1353	14.947	0.546608				1353	14.947	0.167354		1353	14.947	0.154898
1354	14.958	0.389598				1354	14.958	0.567907				1354	14.958	0.210686					1354	14.958	0.512769				1354	14.958	0.167861		1354	14.958	0.162326
1355	14.969	0.373638				1355	14.969	0.5877				1355	14.969	0.25372					1355	14.969	0.438545				1355	14.969	0.18313		1355	14.969	0.180668
1356	14.98	0.362565				1356	14.98	0.595797				1356	14.98	0.285239					1356	14.98	0.357409				1356	14.98	0.199781		1356	14.98	0.202165
1357	14.991	0.377393				1357	14.991	0.610542				1357	14.991	0.299336					1357	14.991	0.293891				1357	14.991	0.205269		1357	14.991	0.221116
1358	15.002	0.424207				1358	15.002	0.651499				1358	15.002	0.305673					1358	15.002	0.250685				1358	15.002	0.198319		1358	15.002	0.236431
1359	15.013	0.483528				1359	15.013	0.718845				1359	15.013	0.323119					1359	15.013	0.219598				1359	15.013	0.188191		1359	15.013	0.248285
1360	15.024	0.526958				1360	15.024	0.79069				1360	15.024	0.359779					1360	15.024	0.195059				1360	15.024	0.186059		1360	15.024	0.254203
1361	15.035	0.541614				1361	15.035	0.843748				1361	15.035	0.403783					1361	15.035	0.177153				1361	15.035	0.194435		1361	15.035	0.25034
1362	15.046	0.538939				1362	15.046	0.866561				1362	15.046	0.433527					1362	15.046	0.166864				1362	15.046	0.205721		1362	15.046	0.237446
1363	15.057	0.53801				1363	15.057	0.860208				1363	15.057	0.437254					1363	15.057	0.163128				1363	15.057	0.209653		1363	15.057	0.222099
1364	15.068	0.547793				1364	15.068	0.83383				1364	15.068	0.419023					1364	15.068	0.16716				1364	15.068	0.202858		1364	15.068	0.209351
1365	15.079	0.565539				1365	15.079	0.803502				1365	15.079	0.390182					1365	15.079	0.183923				1365	15.079	0.192243		1365	15.079	0.197106
1366	15.09	0.584454				1366	15.09	0.789168				1366	15.09	0.358693					1366	15.09	0.218652				1366	15.09	0.188455		1366	15.09	0.180534
1367	15.101	0.598967				1367	15.101	0.798849				1367	15.101	0.327022					1367	15.101	0.268573				1367	15.101	0.198931		1367	15.101	0.160813
1368	15.112	0.605606				1368	15.112	0.81758				1368	15.112	0.29482					1368	15.112	0.319404				1368	15.112	0.221744		1368	15.112	0.145037
1369	15.123	0.600632				1369	15.123	0.819538				1369	15.123	0.263289					1369	15.123	0.353956				1369	15.123	0.246066		1369	15.123	0.139275
1370	15.134	0.582173				1370	15.134	0.792884				1370	15.134	0.237753					1370	15.134	0.363464				1370	15.134	0.25874		1370	15.134	0.142315
1371	15.145	0.550488				1371	15.145	0.754186				1371	15.145	0.228317					1371	15.145	0.354042				1371	15.145	0.256425		1371	15.145	0.145614
1372	15.156	0.507033				1372	15.156	0.735144				1372	15.156	0.246402					1372	15.156	0.341449				1372	15.156	0.249179		1372	15.156	0.140559
1373	15.167	0.454109				1373	15.167	0.754891				1373	15.167	0.294081					1373	15.167	0.33997				1373	15.167	0.254229		1373	15.167	0.124594
1374	15.178	0.397596				1374	15.178	0.80238				1374	15.178	0.357676					1374	15.178	0.354602				1374	15.178	0.281865		1374	15.178	0.10199
1375	15.189	0.34677				1375	15.189	0.844341				1375	15.189	0.413642					1375	15.189	0.378257				1375	15.189	0.325052		1375	15.189	0.0798051
1376	15.2	0.307921				1376	15.2	0.845541				1376	15.2	0.44104					1376	15.2	0.399482				1376	15.2	0.363089		1376	15.2	0.0640318
1377	15.211	0.280529				1377	15.211	0.79184				1377	15.211	0.432896					1377	15.211	0.416338				1377	15.211	0.378032		1377	15.211	0.0575318
1378	15.222	0.263424				1378	15.222	0.697541				1378	15.222	0.394987					1378	15.222	0.437417				1378	15.222	0.368416		1378	15.222	0.0589197
1379	15.233	0.262054				1379	15.233	0.59672				1379	15.233	0.339911					1379	15.233	0.470053				1379	15.233	0.345876		1379	15.233	0.0634488
1380	15.244	0.284287				1380	15.244	0.528605				1380	15.244	0.283283					1380	15.244	0.506905				1380	15.244	0.322336		1380	15.244	0.0662443
1381	15.255	0.332838				1381	15.255	0.51889				1381	15.255	0.241072					1381	15.255	0.525708				1381	15.255	0.30344		1381	15.255	0.066205
1382	15.266	0.401201				1382	15.266	0.571586				1382	15.266	0.225643					1382	15.266	0.50525				1382	15.266	0.290637		1382	15.266	0.0667251
1383	15.277	0.478295				1383	15.277	0.662727				1383	15.277	0.238227					1383	15.277	0.443585				1383	15.277	0.284914		1383	15.277	0.0714116
1384	15.288	0.550177				1384	15.288	0.74969				1384	15.288	0.266203					1384	15.288	0.363073				1384	15.288	0.284084		1384	15.288	0.0804789
1385	15.299	0.602675				1385	15.299	0.795342				1385	15.299	0.290228					1385	15.299	0.295324				1385	15.299	0.280918		1385	15.299	0.0909431
1386	15.31	0.625185				1386	15.31	0.78922				1386	15.31	0.295361					1386	15.31	0.261794				1386	15.31	0.267503		1386	15.31	0.099925
1387	15.321	0.618146				1387	15.321	0.749342				1387	15.321	0.279877					1387	15.321	0.264759				1387	15.321	0.243197		1387	15.321	0.10625
1388	15.332	0.592688				1388	15.332	0.704189				1388	15.332	0.256008					1388	15.332	0.291083				1388	15.332	0.215388		1388	15.332	0.108721
1389	15.343	0.560718				1389	15.343	0.675902				1389	15.343	0.242015					1389	15.343	0.321				1389	15.343	0.194382		1389	15.343	0.105302
1390	15.354	0.528043				1390	15.354	0.67396				1390	15.354	0.248739					1390	15.354	0.339581				1390	15.354	0.188252		1390	15.354	0.0956295
1391	15.365	0.496065				1391	15.365	0.694003				1391	15.365	0.274127					1391	15.365	0.341239				1391	15.365	0.199499		1391	15.365	0.0840308
1392	15.376	0.466295				1392	15.376	0.719712				1392	15.376	0.307425					1392	15.376	0.328354				1392	15.376	0.224095		1392	15.376	0.0765903
1393	15.387	0.439373				1393	15.387	0.7319				1393	15.387	0.33937					1393	15.387	0.309256				1393	15.387	0.254586		1393	15.387	0.0762511
1394	15.398	0.415459				1394	15.398	0.72324				1394	15.398	0.36396					1394	15.398	0.293312				1394	15.398	0.287678		1394	15.398	0.0815551
1395	15.409	0.399282				1395	15.409	0.706611				1395	15.409	0.375676					1395	15.409	0.283401				1395	15.409	0.325784		1395	15.409	0.0899896
1396	15.42	0.398013				1396	15.42	0.707761				1396	15.42	0.370461					1396	15.42	0.273915				1396	15.42	0.36828		1396	15.42	0.10068
1397	15.431	0.416035				1397	15.431	0.749302				1397	15.431	0.347735					1397	15.431	0.258383				1397	15.431	0.40296		1397	15.431	0.11412
1398	15.442	0.450186				1398	15.442	0.835446				1398	15.442	0.312611					1398	15.442	0.239375				1398	15.442	0.41052		1398	15.442	0.129043
1399	15.453	0.49065				1399	15.453	0.938501				1399	15.453	0.274732					1399	15.453	0.226566				1399	15.453	0.378971		1399	15.453	0.139897
1400	15.465	0.523516				1400	15.465	1.0086				1400	15.465	0.243629					1400	15.465	0.228782				1400	15.465	0.314553		1400	15.465	0.140173
1401	15.476	0.536676				1401	15.476	1.00385				1401	15.476	0.22513					1401	15.476	0.245717				1401	15.476	0.240889		1401	15.476	0.128447
1402	15.487	0.530319				1402	15.487	0.919899				1402	15.487	0.22017					1402	15.487	0.270383				1402	15.487	0.185978		1402	15.487	0.109945
1403	15.498	0.520669				1403	15.498	0.793169				1403	15.498	0.227242					1403	15.498	0.293143				1403	15.498	0.165593		1403	15.498	0.0917266
1404	15.509	0.529843				1404	15.509	0.6767				1404	15.509	0.243686					1404	15.509	0.307713				1404	15.509	0.175684		1404	15.509	0.0777154
1405	15.52	0.564502				1405	15.52	0.610556				1405	15.52	0.270984					1405	15.52	0.315788				1405	15.52	0.196345		1405	15.52	0.0686509
1406	15.531	0.603636				1406	15.531	0.605582				1406	15.531	0.312332					1406	15.531	0.327358				1406	15.531	0.206795		1406	15.531	0.0641914
1407	15.542	0.61182				1407	15.542	0.640607				1407	15.542	0.365424					1407	15.542	0.354269				1407	15.542	0.198725		1407	15.542	0.0639997
1408	15.553	0.573008				1408	15.553	0.677316				1408	15.553	0.412625					1408	15.553	0.398826				1408	15.553	0.179333		1408	15.553	0.0667696
1409	15.564	0.506207				1409	15.564	0.684006				1409	15.564	0.430656					1409	15.564	0.444124				1409	15.564	0.160376		1409	15.564	0.0703655
1410	15.575	0.45188				1410	15.575	0.654518				1410	15.575	0.410146					1410	15.575	0.461661				1410	15.575	0.147		1410	15.575	0.0732832
1411	15.586	0.443711				1411	15.586	0.608298				1411	15.586	0.367508					1411	15.586	0.434279				1411	15.586	0.137406		1411	15.586	0.0761302
1412	15.597	0.489044				1412	15.597	0.569092				1412	15.597	0.331449					1412	15.597	0.374506				1412	15.597	0.129642		1412	15.597	0.0800361
1413	15.608	0.567083				1413	15.608	0.546552				1413	15.608	0.319083					1413	15.608	0.314912				1413	15.608	0.125473		1413	15.608	0.0843247
1414	15.619	0.63972				1414	15.619	0.534174				1414	15.619	0.32559					1414	15.619	0.282609				1414	15.619	0.127068		1414	15.619	0.0872083
1415	15.63	0.669294				1415	15.63	0.522502				1415	15.63	0.336716					1415	15.63	0.284148				1415	15.63	0.133788		1415	15.63	0.087533
1416	15.641	0.644431				1416	15.641	0.512778				1416	15.641	0.342546					1416	15.641	0.310948				1416	15.641	0.142564		1416	15.641	0.0863977
1417	15.652	0.590109				1417	15.652	0.51762				1417	15.652	0.338176					1417	15.652	0.349749				1417	15.652	0.153609		1417	15.652	0.0865048
1418	15.663	0.554279				1418	15.663	0.547184				1418	15.663	0.319275					1418	15.663	0.3894				1418	15.663	0.172292		1418	15.663	0.0902559
1419	15.674	0.569126				1419	15.674	0.598707				1419	15.674	0.286118					1419	15.674	0.424646				1419	15.674	0.204899		1419	15.674	0.0972347
1420	15.685	0.623882				1420	15.685	0.658318				1420	15.685	0.248267					1420	15.685	0.456492				1420	15.685	0.252234		1420	15.685	0.104258
1421	15.696	0.677302				1421	15.696	0.714385				1421	15.696	0.223479					1421	15.696	0.485637				1421	15.696	0.304807		1421	15.696	0.108014
1422	15.707	0.697156				1422	15.707	0.763576				1422	15.707	0.226777					1422	15.707	0.503726				1422	15.707	0.348761		1422	15.707	0.108303
1423	15.718	0.68164				1423	15.718	0.799359				1423	15.718	0.261414					1423	15.718	0.496994				1423	15.718	0.375346		1423	15.718	0.107188
1424	15.729	0.647031				1424	15.729	0.807138				1424	15.729	0.31457					1424	15.729	0.460931				1424	15.729	0.389463		1424	15.729	0.104988
1425	15.74	0.603576				1425	15.74	0.777334				1425	15.74	0.362408					1425	15.74	0.408125				1425	15.74	0.403438		1425	15.74	0.0992938
1426	15.751	0.552538				1426	15.751	0.7195				1426	15.751	0.385639					1426	15.751	0.357837				1426	15.751	0.423636		1426	15.751	0.0888867
1427	15.762	0.49893				1427	15.762	0.65156				1427	15.762	0.383936					1427	15.762	0.320488				1427	15.762	0.443821		1427	15.762	0.0776345
1428	15.773	0.454457				1428	15.773	0.581107				1428	15.773	0.37286					1428	15.773	0.295431				1428	15.773	0.449749		1428	15.773	0.0721068
1429	15.784	0.429557				1429	15.784	0.505043				1429	15.784	0.367107					1429	15.784	0.279044				1429	15.784	0.431449		1429	15.784	0.0773156
1430	15.795	0.426368				1430	15.795	0.426217				1430	15.795	0.37086					1430	15.795	0.270552				1430	15.795	0.391594		1430	15.795	0.0937963
1431	15.806	0.440118				1431	15.806	0.363074				1431	15.806	0.383525					1431	15.806	0.26791				1431	15.806	0.344834		1431	15.806	0.117551
1432	15.817	0.463592				1432	15.817	0.339165				1432	15.817	0.407136					1432	15.817	0.263379				1432	15.817	0.305458		1432	15.817	0.141664
1433	15.828	0.485752				1433	15.828	0.366418				1433	15.828	0.440467					1433	15.828	0.249099				1433	15.828	0.276726		1433	15.828	0.157752
1434	15.839	0.496814				1434	15.839	0.434624				1434	15.839	0.472176					1434	15.839	0.227272				1434	15.839	0.253548		1434	15.839	0.15929
1435	15.85	0.494755				1435	15.85	0.516242				1435	15.85	0.485342					1435	15.85	0.212542				1435	15.85	0.236025		1435	15.85	0.146008
1436	15.861	0.488489				1436	15.861	0.5838				1436	15.861	0.470667					1436	15.861	0.221463				1436	15.861	0.235019		1436	15.861	0.125201
1437	15.872	0.488523				1437	15.872	0.622892				1437	15.872	0.435923					1437	15.872	0.25903				1437	15.872	0.261921		1437	15.872	0.106068
1438	15.883	0.496414				1438	15.883	0.636193				1438	15.883	0.398563					1438	15.883	0.312568				1438	15.883	0.314718		1438	15.883	0.0934551
1439	15.894	0.504727				1439	15.894	0.634783				1439	15.894	0.371916					1439	15.894	0.361068				1439	15.894	0.370768		1439	15.894	0.0867258
1440	15.905	0.506763				1440	15.905	0.628491				1440	15.905	0.359426					1440	15.905	0.390515				1440	15.905	0.400661		1440	15.905	0.0829565
1441	15.916	0.505723				1441	15.916	0.619744				1441	15.916	0.359712					1441	15.916	0.403843				1441	15.916	0.38938		1441	15.916	0.08005
1442	15.927	0.512724				1442	15.927	0.602559				1442	15.927	0.371918					1442	15.927	0.412512				1442	15.927	0.344627		1442	15.927	0.0777848
1443	15.938	0.53836				1443	15.938	0.570417				1443	15.938	0.393953					1443	15.938	0.42358				1443	15.938	0.286404		1443	15.938	0.0771909
1444	15.949	0.580778				1444	15.949	0.529795				1444	15.949	0.418102					1444	15.949	0.435711				1444	15.949	0.231813		1444	15.949	0.0778905
1445	15.96	0.619558				1445	15.96	0.507011				1445	15.96	0.433049					1445	15.96	0.443695				1445	15.96	0.190451		1445	15.96	0.0784576
1446	15.971	0.62315				1446	15.971	0.534807				1446	15.971	0.431474					1446	15.971	0.445389				1446	15.971	0.165374		1446	15.971	0.0774096
1447	15.982	0.576295				1447	15.982	0.626902				1447	15.982	0.417987					1447	15.982	0.442914				1447	15.982	0.156434		1447	15.982	0.0746384
1448	15.993	0.499576				1448	15.993	0.759322				1448	15.993	0.405651					1448	15.993	0.440678				1448	15.993	0.161207		1448	15.993	0.0715697
1449	16.004	0.433179				1449	16.004	0.881314				1449	16.004	0.402041					1449	16.004	0.441828				1449	16.004	0.175817		1449	16.004	0.0702939
1450	16.015	0.403173				1450	16.015	0.944872				1450	16.015	0.400372					1450	16.015	0.448328				1450	16.015	0.193946		1450	16.015	0.0720997
1451	16.026	0.404277				1451	16.026	0.928634				1451	16.026	0.387073					1451	16.026	0.458973				1451	16.026	0.208941		1451	16.026	0.0760184
1452	16.037	0.41464				1452	16.037	0.846232				1452	16.037	0.356692					1452	16.037	0.465394				1452	16.037	0.216337		1452	16.037	0.0791754
1453	16.048	0.421943				1453	16.048	0.73402				1453	16.048	0.316953					1453	16.048	0.45438				1453	16.048	0.217048		1453	16.048	0.0799026
1454	16.059	0.430965				1454	16.059	0.63132				1454	16.059	0.280407					1454	16.059	0.419614				1454	16.059	0.217901		1454	16.059	0.0797965
1455	16.07	0.450419				1455	16.07	0.566556				1455	16.07	0.255236					1455	16.07	0.370853				1455	16.07	0.226455		1455	16.07	0.0823492
1456	16.081	0.477188				1456	16.081	0.549774				1456	16.081	0.242539					1456	16.081	0.327322				1456	16.081	0.242727		1456	16.081	0.0887012
1457	16.092	0.495463				1457	16.092	0.574387				1457	16.092	0.24305					1457	16.092	0.304829				1457	16.092	0.256703		1457	16.092	0.0947008
1458	16.103	0.489348				1458	16.103	0.622537				1458	16.103	0.258812					1458	16.103	0.306994				1458	16.103	0.25763		1458	16.103	0.0942588
1459	16.114	0.456361				1459	16.114	0.675778				1459	16.114	0.289197					1459	16.114	0.326591				1459	16.114	0.244709		1459	16.114	0.0855357
1460	16.125	0.413591				1460	16.125	0.719163				1460	16.125	0.324357					1460	16.125	0.351937				1460	16.125	0.226963		1460	16.125	0.073346
1461	16.136	0.389629				1461	16.136	0.744208				1461	16.136	0.346184					1461	16.136	0.373146				1461	16.136	0.213442		1461	16.136	0.0648039
1462	16.147	0.406772				1462	16.147	0.74961				1462	16.147	0.337319					1462	16.147	0.386965				1462	16.147	0.205941		1462	16.147	0.0632367
1463	16.158	0.465212				1463	16.158	0.745174				1463	16.158	0.296458					1463	16.158	0.393628				1463	16.158	0.202612		1463	16.158	0.067063
1464	16.169	0.538442				1464	16.169	0.74515				1464	16.169	0.242467					1464	16.169	0.395254				1464	16.169	0.202681		1464	16.169	0.073472
1465	16.18	0.585379				1465	16.18	0.753258				1465	16.18	0.202643					1465	16.18	0.395137				1465	16.18	0.205964		1465	16.18	0.0815282
1466	16.191	0.580782				1466	16.191	0.755797				1466	16.191	0.191393					1466	16.191	0.399499				1466	16.191	0.210967		1466	16.191	0.0914605
1467	16.202	0.535738				1467	16.202	0.737767				1467	16.202	0.203424					1467	16.202	0.411684				1467	16.202	0.215401		1467	16.202	0.104723
1468	16.213	0.488846				1468	16.213	0.701052				1468	16.213	0.223885					1468	16.213	0.424002				1468	16.213	0.218813		1468	16.213	0.122368
1469	16.224	0.47414				1469	16.224	0.666918				1469	16.224	0.243755					1469	16.224	0.420018				1469	16.224	0.223093		1469	16.224	0.147769
1470	16.235	0.49754				1470	16.235	0.656618				1470	16.235	0.263114					1470	16.235	0.391868				1470	16.235	0.232611		1470	16.235	0.185011
1471	16.246	0.540162				1471	16.246	0.676853				1471	16.246	0.280438					1471	16.246	0.351541				1471	16.246	0.255928		1471	16.246	0.235494
1472	16.257	0.577173				1472	16.257	0.7152				1472	16.257	0.290716					1472	16.257	0.319691				1472	16.257	0.303963		1472	16.257	0.291767
1473	16.268	0.594867				1473	16.268	0.746239				1473	16.268	0.295024					1473	16.268	0.305744				1473	16.268	0.377052		1473	16.268	0.335111
1474	16.279	0.595561				1474	16.279	0.747464				1474	16.279	0.308434					1474	16.279	0.301862				1474	16.279	0.452959		1474	16.279	0.344715
1475	16.29	0.589884				1475	16.29	0.71775				1475	16.29	0.345982					1475	16.29	0.294067				1475	16.29	0.494234		1475	16.29	0.314646
1476	16.301	0.584214				1476	16.301	0.678353				1476	16.301	0.403371					1476	16.301	0.276037				1476	16.301	0.477408		1476	16.301	0.261479
1477	16.312	0.57793				1477	16.312	0.652699				1477	16.312	0.456206					1477	16.312	0.252879				1477	16.312	0.413501		1477	16.312	0.21207
1478	16.323	0.568				1478	16.323	0.650314				1478	16.323	0.481628					1478	16.323	0.236037				1478	16.323	0.337303		1478	16.323	0.182205
1479	16.334	0.548972				1479	16.334	0.666684				1479	16.334	0.478687					1479	16.334	0.233322				1479	16.334	0.278285		1479	16.334	0.167428
1480	16.345	0.516829				1480	16.345	0.690005				1480	16.345	0.46329					1480	16.345	0.243979				1480	16.345	0.24695		1480	16.345	0.153838
1481	16.356	0.47664				1481	16.356	0.708896				1481	16.356	0.449981					1481	16.356	0.25956				1481	16.356	0.239068		1481	16.356	0.134518
1482	16.367	0.449835				1482	16.367	0.722172				1482	16.367	0.438969					1482	16.367	0.2703				1482	16.367	0.246454		1482	16.367	0.113966
1483	16.378	0.458151				1483	16.378	0.744144				1483	16.378	0.424723					1483	16.378	0.273291				1483	16.378	0.259862		1483	16.378	0.10164
1484	16.389	0.503265				1484	16.389	0.81043				1484	16.389	0.407787					1484	16.389	0.27596				1484	16.389	0.269314		1484	16.389	0.100586
1485	16.4	0.562095				1485	16.4	0.958215				1485	16.4	0.396953					1485	16.4	0.289661				1485	16.4	0.268587		1485	16.4	0.106535
1486	16.411	0.605936				1486	16.411	1.20079				1486	16.411	0.398683					1486	16.411	0.318608				1486	16.411	0.261426		1486	16.411	0.111778
1487	16.422	0.622572				1487	16.422	1.50098				1487	16.422	0.407254					1487	16.422	0.354467				1487	16.422	0.259664		1487	16.422	0.111105
1488	16.433	0.619229				1488	16.433	1.75771				1488	16.433	0.410869					1488	16.433	0.384937				1488	16.433	0.272012		1488	16.433	0.103801
1489	16.444	0.609629				1489	16.444	1.84825				1489	16.444	0.40204					1489	16.444	0.406021				1489	16.444	0.293967		1489	16.444	0.0932876
1490	16.455	0.599005				1490	16.455	1.72315				1490	16.455	0.381624					1490	16.455	0.42165				1490	16.455	0.312373		1490	16.455	0.0848321
1491	16.466	0.587006				1491	16.466	1.45761				1491	16.466	0.353319					1491	16.466	0.434614				1491	16.466	0.317152		1491	16.466	0.0828601
1492	16.477	0.573241				1492	16.477	1.18784				1492	16.477	0.321729					1492	16.477	0.441165				1492	16.477	0.307439		1492	16.477	0.0884448
1493	16.488	0.55862				1493	16.488	0.994805				1493	16.488	0.293062					1493	16.488	0.434604				1493	16.488	0.288919		1493	16.488	0.0983996
1494	16.499	0.541203				1494	16.499	0.866532				1494	16.499	0.275701					1494	16.499	0.411299				1494	16.499	0.269247		1494	16.499	0.106993
1495	16.51	0.515412				1495	16.51	0.752578				1495	16.51	0.276425					1495	16.51	0.373605				1495	16.51	0.254382		1495	16.51	0.110075
1496	16.521	0.479557				1496	16.521	0.630613				1496	16.521	0.297263					1496	16.521	0.330937				1496	16.521	0.247871		1496	16.521	0.10838
1497	16.533	0.440422				1497	16.533	0.521049				1497	16.533	0.33431					1497	16.533	0.296751				1497	16.533	0.249664		1497	16.533	0.105931
1498	16.544	0.410794				1498	16.544	0.459096				1498	16.544	0.378588					1498	16.544	0.283627				1498	16.544	0.25686		1498	16.544	0.105634
1499	16.555	0.400636				1499	16.555	0.455316				1499	16.555	0.419966					1499	16.555	0.294875				1499	16.555	0.265351		1499	16.555	0.106823
1500	16.566	0.412871				1500	16.566	0.496853				1500	16.566	0.448968					1500	16.566	0.319584				1500	16.566	0.269244		1500	16.566	0.107507
1501	16.577	0.442373				1501	16.577	0.557276				1501	16.577	0.459068					1501	16.577	0.339901				1501	16.577	0.260427		1501	16.577	0.10805
1502	16.588	0.481947				1502	16.588	0.61129				1502	16.588	0.448296					1502	16.588	0.345692				1502	16.588	0.232861		1502	16.588	0.11079
1503	16.599	0.525504				1503	16.599	0.643335				1503	16.599	0.420288					1503	16.599	0.341602				1503	16.599	0.191767		1503	16.599	0.115978
1504	16.61	0.570006				1504	16.61	0.64939				1504	16.61	0.380048					1504	16.61	0.340331				1504	16.61	0.154465		1504	16.61	0.119335
1505	16.621	0.616102				1505	16.621	0.638623				1505	16.621	0.33412					1505	16.621	0.352182				1505	16.621	0.137588		1505	16.621	0.115984
1506	16.632	0.656962				1506	16.632	0.623948				1506	16.632	0.291883					1506	16.632	0.378754				1506	16.632	0.143323		1506	16.632	0.106121
1507	16.643	0.677481				1507	16.643	0.610598				1507	16.643	0.263254					1507	16.643	0.414506				1507	16.643	0.15803		1507	16.643	0.0960841
1508	16.654	0.66491				1508	16.654	0.595285				1508	16.654	0.251936					1508	16.654	0.448683				1508	16.654	0.163861		1508	16.654	0.0938056
1509	16.665	0.622419				1509	16.665	0.580918				1509	16.665	0.252054					1509	16.665	0.466797				1509	16.665	0.154798		1509	16.665	0.105386
1510	16.676	0.565533				1510	16.676	0.58118				1510	16.676	0.254425					1510	16.676	0.456961				1510	16.676	0.140094		1510	16.676	0.133517
1511	16.687	0.509283				1511	16.687	0.602371				1511	16.687	0.250771					1511	16.687	0.419007				1511	16.687	0.133439		1511	16.687	0.177412
1512	16.698	0.463929				1512	16.698	0.631499				1512	16.698	0.237294					1512	16.698	0.370339				1512	16.698	0.139534		1512	16.698	0.228518
1513	16.709	0.439162				1513	16.709	0.646925				1513	16.709	0.215317					1513	16.709	0.335325				1513	16.709	0.151182		1513	16.709	0.267094
1514	16.72	0.443583				1514	16.72	0.642968				1514	16.72	0.192225					1514	16.72	0.332326				1514	16.72	0.15806		1514	16.72	0.270909
1515	16.731	0.479735				1515	16.731	0.638012				1515	16.731	0.179338					1515	16.731	0.363323				1515	16.731	0.159262		1515	16.731	0.233195
1516	16.742	0.539197				1516	16.742	0.654494				1516	16.742	0.186512					1516	16.742	0.411133				1516	16.742	0.168381		1516	16.742	0.170747
1517	16.753	0.601935				1517	16.753	0.692967				1517	16.753	0.217758					1517	16.753	0.447656				1517	16.753	0.203273		1517	16.753	0.11103
1518	16.764	0.645878				1518	16.764	0.728948				1518	16.764	0.267789					1518	16.764	0.45249				1518	16.764	0.269174		1518	16.764	0.0724157
1519	16.775	0.654933				1519	16.775	0.734188				1519	16.775	0.322254					1519	16.775	0.427626				1519	16.775	0.347885		1519	16.775	0.0567865
1520	16.786	0.622897				1520	16.786	0.699474				1520	16.786	0.363402					1520	16.786	0.391886				1520	16.786	0.406104		1520	16.786	0.0567135
1521	16.797	0.557122				1521	16.797	0.642819				1521	16.797	0.380411					1521	16.797	0.362774				1521	16.797	0.41806		1521	16.797	0.0647292
1522	16.808	0.475862				1522	16.808	0.596206				1522	16.808	0.376921					1522	16.808	0.343805				1522	16.808	0.387192		1522	16.808	0.0759825
1523	16.819	0.400997				1523	16.819	0.587665				1523	16.819	0.368218					1523	16.819	0.330639				1523	16.819	0.342207		1523	16.819	0.0864809
1524	16.83	0.345821				1524	16.83	0.619853				1524	16.83	0.367722					1524	16.83	0.323947				1524	16.83	0.314195		1524	16.83	0.0925659
1525	16.841	0.31234				1525	16.841	0.668204				1525	16.841	0.376685					1525	16.841	0.330429				1525	16.841	0.314883		1525	16.841	0.0955754
1526	16.852	0.297177				1526	16.852	0.699274				1526	16.852	0.385912					1526	16.852	0.351906				1526	16.852	0.333567		1526	16.852	0.101244
1527	16.863	0.298519				1527	16.863	0.695304				1527	16.863	0.386016					1527	16.863	0.37828				1527	16.863	0.350122		1527	16.863	0.115827
1528	16.874	0.316685				1528	16.874	0.663171				1528	16.874	0.376231					1528	16.874	0.393967				1528	16.874	0.351414		1528	16.874	0.140216
1529	16.885	0.347717				1529	16.885	0.622687				1529	16.885	0.361433					1529	16.885	0.389798				1529	16.885	0.336674		1529	16.885	0.169814
1530	16.896	0.382023				1530	16.896	0.590342				1530	16.896	0.344699					1530	16.896	0.369169				1530	16.896	0.310294		1530	16.896	0.197907
1531	16.907	0.410748				1531	16.907	0.575524				1531	16.907	0.325174					1531	16.907	0.342933				1531	16.907	0.273874		1531	16.907	0.218748
1532	16.918	0.432405				1532	16.918	0.581707				1532	16.918	0.299608					1532	16.918	0.318523				1532	16.918	0.230607		1532	16.918	0.228309
1533	16.929	0.453344				1533	16.929	0.606744				1533	16.929	0.268572					1533	16.929	0.296387				1533	16.929	0.190256		1533	16.929	0.22499
1534	16.94	0.483114				1534	16.94	0.641823				1534	16.94	0.239221					1534	16.94	0.274787				1534	16.94	0.167433		1534	16.94	0.21154
1535	16.951	0.527094				1535	16.951	0.675063				1535	16.951	0.22333					1535	16.951	0.256417				1535	16.951	0.170554		1535	16.951	0.194422
1536	16.962	0.581306				1536	16.962	0.697405				1536	16.962	0.22845					1536	16.962	0.248039				1536	16.962	0.195259		1536	16.962	0.179602
1537	16.973	0.631223				1537	16.973	0.708143				1537	16.973	0.247386					1537	16.973	0.256584				1537	16.973	0.228664		1537	16.973	0.168253
1538	16.984	0.658784				1538	16.984	0.707833				1538	16.984	0.263009					1538	16.984	0.283526				1538	16.984	0.259593		1538	16.984	0.1585
1539	16.995	0.657168				1539	16.995	0.696132				1539	16.995	0.265548					1539	16.995	0.320668				1539	16.995	0.284501		1539	16.995	0.150368
1540	17.006	0.637725				1540	17.006	0.673529				1540	17.006	0.262213					1540	17.006	0.350707				1540	17.006	0.307293		1540	17.006	0.145347
1541	17.017	0.622178				1541	17.017	0.65016				1541	17.017	0.267622					1541	17.017	0.358925				1541	17.017	0.330304		1541	17.017	0.143041
1542	17.028	0.623686				1542	17.028	0.640503				1542	17.028	0.285775					1542	17.028	0.345952				1542	17.028	0.349169		1542	17.028	0.139506
1543	17.039	0.639171				1543	17.039	0.65771				1543	17.039	0.306333					1543	17.039	0.33028				1543	17.039	0.3563		1543	17.039	0.131309
1544	17.05	0.653939				1544	17.05	0.706327				1544	17.05	0.317951					1544	17.05	0.329345				1544	17.05	0.347898		1544	17.05	0.118955
1545	17.061	0.649287				1545	17.061	0.786089				1545	17.061	0.318901					1545	17.061	0.342209				1545	17.061	0.328178		1545	17.061	0.107173
1546	17.072	0.616655				1546	17.072	0.885924				1546	17.072	0.312826					1546	17.072	0.351582				1546	17.072	0.305493		1546	17.072	0.102228
1547	17.083	0.567067				1547	17.083	0.973426				1547	17.083	0.301526					1547	17.083	0.34248				1547	17.083	0.287533		1547	17.083	0.106691
1548	17.094	0.527277				1548	17.094	1.00197				1548	17.094	0.284994					1548	17.094	0.313576				1548	17.094	0.27854		1548	17.094	0.116151
1549	17.105	0.521463				1549	17.105	0.949531				1549	17.105	0.268143					1549	17.105	0.275442				1549	17.105	0.279744		1549	17.105	0.122273
1550	17.116	0.554987				1550	17.116	0.843781				1550	17.116	0.259875					1550	17.116	0.241237				1550	17.116	0.289226		1550	17.116	0.120492
1551	17.127	0.611013				1551	17.127	0.745601				1551	17.127	0.265796					1551	17.127	0.222327				1551	17.127	0.30174		1551	17.127	0.116002
1552	17.138	0.659999				1552	17.138	0.701501				1552	17.138	0.283455					1552	17.138	0.225395				1552	17.138	0.309851		1552	17.138	0.121116
1553	17.149	0.674268				1553	17.149	0.71789				1553	17.149	0.303767					1553	17.149	0.250765				1553	17.149	0.312196		1553	17.149	0.145543
1554	17.16	0.640983				1554	17.16	0.76476				1554	17.16	0.318627					1554	17.16	0.294106				1554	17.16	0.313877		1554	17.16	0.185898
1555	17.171	0.569878				1555	17.171	0.801569				1555	17.171	0.323533					1555	17.171	0.348835				1555	17.171	0.316006		1555	17.171	0.223205
1556	17.182	0.491224				1556	17.182	0.801292				1556	17.182	0.31895					1556	17.182	0.405894				1556	17.182	0.308411		1556	17.182	0.23376
1557	17.193	0.441105				1557	17.193	0.767624				1557	17.193	0.308786					1557	17.193	0.452211				1557	17.193	0.27891		1557	17.193	0.207475
1558	17.204	0.440626				1558	17.204	0.726371				1558	17.204	0.299297					1558	17.204	0.470227				1558	17.204	0.229563		1558	17.204	0.15693
1559	17.215	0.483975				1559	17.215	0.707421				1559	17.215	0.295921					1559	17.215	0.447727				1559	17.215	0.177492		1559	17.215	0.106182
1560	17.226	0.539909				1560	17.226	0.721123				1560	17.226	0.30066					1560	17.226	0.388514				1560	17.226	0.140471		1560	17.226	0.0728187
1561	17.237	0.569652				1561	17.237	0.755408				1561	17.237	0.314074					1561	17.237	0.315305				1561	17.237	0.126407		1561	17.237	0.0604987
1562	17.248	0.550976				1562	17.248	0.790431				1562	17.248	0.336515					1562	17.248	0.258186				1562	17.248	0.132102		1562	17.248	0.064099
1563	17.259	0.492691				1563	17.259	0.811798				1563	17.259	0.366624					1563	17.259	0.23811				1563	17.259	0.148972		1563	17.259	0.0779796
1564	17.27	0.425145				1564	17.27	0.815974				1564	17.27	0.398452					1564	17.27	0.258864				1564	17.27	0.166376		1564	17.27	0.0982876
1565	17.281	0.378258				1565	17.281	0.809885				1565	17.281	0.420606					1565	17.281	0.307879				1565	17.281	0.175485		1565	17.281	0.120712
1566	17.292	0.364418				1566	17.292	0.806633				1566	17.292	0.420043					1566	17.292	0.367015				1566	17.292	0.171957		1566	17.292	0.138711
1567	17.303	0.377319				1567	17.303	0.820838				1567	17.303	0.388992					1567	17.303	0.420383				1567	17.303	0.157911		1567	17.303	0.145968
1568	17.314	0.403001				1568	17.314	0.856584				1568	17.314	0.330925					1568	17.314	0.459221				1568	17.314	0.13958		1568	17.314	0.139687
1569	17.325	0.434464				1569	17.325	0.906961				1569	17.325	0.259805					1569	17.325	0.480424				1569	17.325	0.12316		1569	17.325	0.122318
1570	17.336	0.477045				1570	17.336	0.959162				1570	17.336	0.194027					1570	17.336	0.485693				1570	17.336	0.112775		1570	17.336	0.10124
1571	17.347	0.537259				1571	17.347	0.997953				1571	17.347	0.147565					1571	17.347	0.47837				1571	17.347	0.112971		1571	17.347	0.0850609
1572	17.358	0.609829				1572	17.358	1.00362				1572	17.358	0.125706					1572	17.358	0.4595				1572	17.358	0.129375		1572	17.358	0.0793263
1573	17.369	0.6781				1573	17.369	0.960847				1573	17.369	0.124945					1573	17.369	0.429241				1573	17.369	0.163837		1573	17.369	0.0833169
1574	17.38	0.723959				1574	17.38	0.874617				1574	17.38	0.138276					1574	17.38	0.392096				1574	17.38	0.208032		1574	17.38	0.0904639
1575	17.391	0.736607				1575	17.391	0.77467				1575	17.391	0.160547					1575	17.391	0.360176				1575	17.391	0.243297		1575	17.391	0.0931817
1576	17.402	0.715437				1576	17.402	0.696647				1576	17.402	0.190564					1576	17.402	0.345812				1576	17.402	0.253141		1576	17.402	0.0882082
1577	17.413	0.670721				1577	17.413	0.659164				1577	17.413	0.230074					1577	17.413	0.350102				1577	17.413	0.236776		1577	17.413	0.0785965
1578	17.424	0.619744				1578	17.424	0.660394				1578	17.424	0.280658					1578	17.424	0.35961				1578	17.424	0.208177		1578	17.424	0.0688297
1579	17.435	0.578478				1579	17.435	0.688599				1579	17.435	0.341117					1579	17.435	0.357149				1579	17.435	0.181543		1579	17.435	0.0618409
1580	17.446	0.550063				1580	17.446	0.733264				1580	17.446	0.405348					1580	17.446	0.337759				1580	17.446	0.161121		1580	17.446	0.0591024
1581	17.457	0.525568				1581	17.457	0.781686				1581	17.457	0.459527					1581	17.457	0.307161				1581	17.457	0.144731		1581	17.457	0.062313
1582	17.468	0.495065				1582	17.468	0.818524				1582	17.468	0.485378					1582	17.468	0.274851				1582	17.468	0.131238		1582	17.468	0.0727814
1583	17.479	0.460298				1583	17.479	0.835545				1583	17.479	0.47177					1583	17.479	0.24656				1583	17.479	0.123405		1583	17.479	0.088839
1584	17.49	0.434359				1584	17.49	0.840902				1584	17.49	0.425281					1584	17.49	0.22814				1584	17.49	0.124498		1584	17.49	0.105281
1585	17.501	0.43009				1585	17.501	0.85318				1585	17.501	0.367511					1585	17.501	0.224905				1585	17.501	0.135693		1585	17.501	0.115964
1586	17.512	0.447182				1586	17.512	0.884884				1586	17.512	0.318509					1586	17.512	0.238736				1586	17.512	0.154537		1586	17.512	0.117786
1587	17.523	0.470535				1587	17.523	0.926858				1587	17.523	0.287865					1587	17.523	0.264232				1587	17.523	0.176127		1587	17.523	0.112974
1588	17.534	0.480874				1588	17.534	0.956257				1588	17.534	0.276381					1588	17.534	0.28832				1588	17.534	0.196415		1588	17.534	0.107364
1589	17.545	0.471895				1589	17.545	0.95569				1589	17.545	0.28152					1589	17.545	0.297319				1589	17.545	0.215152		1589	17.545	0.105975
1590	17.556	0.455583				1590	17.556	0.924782				1590	17.556	0.298729					1590	17.556	0.286225				1590	17.556	0.236825		1590	17.556	0.108773
1591	17.567	0.455777				1591	17.567	0.871247				1591	17.567	0.319203					1591	17.567	0.261215				1591	17.567	0.263857		1591	17.567	0.110747
1592	17.578	0.493098				1592	17.578	0.799987				1592	17.578	0.33563					1592	17.578	0.234357				1592	17.578	0.290603		1592	17.578	0.106622
1593	17.589	0.56789				1593	17.589	0.71623				1593	17.589	0.348123					1593	17.589	0.216756				1593	17.589	0.306462		1593	17.589	0.0956757
1594	17.601	0.65244				1594	17.601	0.638917				1594	17.601	0.361111					1594	17.601	0.21644				1594	17.601	0.305821		1594	17.601	0.0834808
1595	17.612	0.70208				1595	17.612	0.597065				1595	17.612	0.372076					1595	17.612	0.236908				1595	17.612	0.292292		1595	17.612	0.0781111
1596	17.623	0.684062				1596	17.623	0.608804				1596	17.623	0.369463					1596	17.623	0.275822				1596	17.623	0.273452		1596	17.623	0.0865942
1597	17.634	0.602995				1597	17.634	0.66616				1597	17.634	0.343752					1597	17.634	0.322844				1597	17.634	0.253867		1597	17.634	0.112157
1598	17.645	0.49825				1598	17.645	0.743504				1598	17.645	0.299926					1598	17.645	0.36387				1598	17.645	0.23498		1598	17.645	0.152591
1599	17.656	0.416644				1599	17.656	0.816175				1599	17.656	0.254955					1599	17.656	0.389507				1599	17.656	0.222282		1599	17.656	0.200293
1600	17.667	0.382908				1600	17.667	0.870223				1600	17.667	0.224406					1600	17.667	0.4016				1600	17.667	0.226787		1600	17.667	0.24448
1601	17.678	0.390951				1601	17.678	0.897259				1601	17.678	0.213031					1601	17.678	0.406884				1601	17.678	0.255942		1601	17.678	0.275655
1602	17.689	0.414559				1602	17.689	0.892978				1602	17.689	0.214142					1602	17.689	0.40844				1602	17.689	0.301895		1602	17.689	0.288309
1603	17.7	0.431622				1603	17.7	0.857555				1603	17.7	0.216292					1603	17.7	0.40246				1603	17.7	0.341791		1603	17.7	0.28188
1604	17.711	0.436912				1604	17.711	0.800773				1604	17.711	0.211143					1604	17.711	0.383226				1604	17.711	0.353931		1604	17.711	0.259757
1605	17.722	0.437332				1605	17.722	0.741306				1605	17.722	0.198317					1605	17.722	0.351296				1605	17.722	0.334712		1605	17.722	0.230307
1606	17.733	0.435067				1606	17.733	0.700996				1606	17.733	0.185091					1606	17.733	0.319014				1606	17.733	0.301694		1606	17.733	0.206158
1607	17.744	0.424113				1607	17.744	0.692387				1607	17.744	0.178614					1607	17.744	0.307717				1607	17.744	0.279198		1607	17.744	0.198158
1608	17.755	0.400258				1608	17.755	0.710786				1608	17.755	0.183128					1608	17.755	0.335087				1608	17.755	0.280412		1608	17.755	0.209166
1609	17.766	0.369771				1609	17.766	0.73612				1609	17.766	0.200517					1609	17.766	0.39973				1609	17.766	0.300367		1609	17.766	0.231024
1610	17.777	0.346216				1610	17.777	0.747823				1610	17.777	0.231509					1610	17.777	0.476212				1610	17.777	0.322793		1610	17.777	0.250544
1611	17.788	0.340575				1611	17.788	0.740316				1611	17.788	0.27197					1611	17.788	0.527803				1611	17.788	0.333754		1611	17.788	0.257454
1612	17.799	0.354098				1612	17.799	0.723657				1612	17.799	0.307941					1612	17.799	0.53199				1612	17.799	0.329199		1612	17.799	0.250511
1613	17.81	0.380519				1613	17.81	0.712836				1613	17.81	0.322518					1613	17.81	0.497575				1613	17.81	0.313913		1613	17.81	0.234408
1614	17.821	0.41075				1614	17.821	0.712199				1614	17.821	0.311873					1614	17.821	0.453937				1614	17.821	0.295966		1614	17.821	0.212309
1615	17.832	0.435241				1615	17.832	0.712085				1615	17.832	0.292741					1615	17.832	0.422917				1615	17.832	0.281441		1615	17.832	0.18461
1616	17.843	0.445771				1616	17.843	0.698779				1616	17.843	0.287633					1616	17.843	0.403461				1616	17.843	0.271516		1616	17.843	0.153172
1617	17.854	0.442398				1617	17.854	0.672063				1617	17.854	0.303849					1617	17.854	0.381904				1617	17.854	0.265287		1617	17.854	0.123931
1618	17.865	0.434296				1618	17.865	0.649507				1618	17.865	0.330545					1618	17.865	0.351905				1618	17.865	0.2649		1618	17.865	0.10301
1619	17.876	0.437526				1619	17.876	0.652326				1619	17.876	0.351649					1619	17.876	0.320121				1619	17.876	0.275069		1619	17.876	0.0913592
1620	17.887	0.463988				1620	17.887	0.682467				1620	17.887	0.358273					1620	17.887	0.295329				1620	17.887	0.295714		1620	17.887	0.0846019
1621	17.898	0.511357				1621	17.898	0.719985				1621	17.898	0.34889					1621	17.898	0.277597				1621	17.898	0.317601		1621	17.898	0.0791076
1622	17.909	0.55825				1622	17.909	0.739603				1622	17.909	0.328923					1622	17.909	0.260145				1622	17.909	0.329563		1622	17.909	0.076275
1623	17.92	0.575441				1623	17.92	0.731073				1623	17.92	0.310596					1623	17.92	0.238611				1623	17.92	0.327854		1623	17.92	0.0794981
1624	17.931	0.546894				1624	17.931	0.705259				1624	17.931	0.307457					1624	17.931	0.216319				1624	17.931	0.316441		1624	17.931	0.0891105
1625	17.942	0.482631				1625	17.942	0.686348				1625	17.942	0.323546					1625	17.942	0.201792				1625	17.942	0.299007		1625	17.942	0.100047
1626	17.953	0.412314				1626	17.953	0.696682				1626	17.953	0.347353					1626	17.953	0.203029				1626	17.953	0.27495		1626	17.953	0.105427
1627	17.964	0.365764				1627	17.964	0.74458				1627	17.964	0.362112					1627	17.964	0.222983				1627	17.964	0.244062		1627	17.964	0.101868
1628	17.975	0.357953				1628	17.975	0.815352				1628	17.975	0.358675					1628	17.975	0.25623				1628	17.975	0.213366		1628	17.975	0.0919798
1629	17.986	0.385673				1629	17.986	0.877316				1629	17.986	0.3418					1629	17.986	0.290099				1629	17.986	0.19472		1629	17.986	0.081252
1630	17.997	0.43371				1630	17.997	0.900783				1630	17.997	0.323768					1630	17.997	0.309764				1630	17.997	0.195442		1630	17.997	0.0730572
1631	18.008	0.484059				1631	18.008	0.880231				1631	18.008	0.317887					1631	18.008	0.306842				1631	18.008	0.212059		1631	18.008	0.0673941
1632	18.019	0.520263				1632	18.019	0.842212				1632	18.019	0.332015					1632	18.019	0.284306				1632	18.019	0.234633		1632	18.019	0.0633167
1633	18.03	0.532334				1633	18.03	0.825409				1633	18.03	0.363586					1633	18.03	0.257733				1633	18.03	0.255609		1633	18.03	0.0609087
1634	18.041	0.522115				1634	18.041	0.852071				1634	18.041	0.398895					1634	18.041	0.24613				1634	18.041	0.272235		1634	18.041	0.0606293
1635	18.052	0.5045				1635	18.052	0.915071				1635	18.052	0.421383					1635	18.052	0.260801				1635	18.052	0.283153		1635	18.052	0.0623618
1636	18.063	0.499053				1636	18.063	0.986334				1636	18.063	0.426351					1636	18.063	0.297036				1636	18.063	0.286706		1636	18.063	0.0669784
1637	18.074	0.514623				1637	18.074	1.03924				1637	18.074	0.423951					1637	18.074	0.337768				1637	18.074	0.281798		1637	18.074	0.0772134
1638	18.085	0.542583				1638	18.085	1.06371				1638	18.085	0.428466					1638	18.085	0.367345				1638	18.085	0.268984		1638	18.085	0.0965885
1639	18.096	0.565708				1639	18.096	1.06185				1639	18.096	0.441899					1639	18.096	0.384507				1639	18.096	0.249889		1639	18.096	0.124913
1640	18.107	0.572258				1640	18.107	1.03347				1640	18.107	0.448787					1640	18.107	0.399913				1640	18.107	0.228019		1640	18.107	0.156664
1641	18.118	0.562724				1641	18.118	0.973129				1641	18.118	0.432702					1641	18.118	0.418406				1641	18.118	0.208577		1641	18.118	0.182555
1642	18.129	0.546936				1642	18.129	0.886481				1642	18.129	0.39455					1642	18.129	0.431314				1642	18.129	0.196275		1642	18.129	0.195553
1643	18.14	0.533373				1643	18.14	0.798762				1643	18.14	0.352276					1643	18.14	0.431629				1643	18.14	0.190857		1643	18.14	0.195551
1644	18.151	0.524388				1644	18.151	0.738883				1644	18.151	0.319869					1644	18.151	0.428321				1644	18.151	0.187155		1644	18.151	0.188779
1645	18.162	0.51587				1645	18.162	0.718557				1645	18.162	0.29584					1645	18.162	0.435264				1645	18.162	0.180585		1645	18.162	0.182694
1646	18.173	0.503538				1646	18.173	0.730055				1646	18.173	0.271535					1646	18.173	0.447691				1646	18.173	0.171806		1646	18.173	0.180351
1647	18.184	0.490041				1647	18.184	0.755017				1647	18.184	0.245989					1647	18.184	0.443782				1647	18.184	0.164161		1647	18.184	0.178848
1648	18.195	0.483435				1648	18.195	0.774127				1648	18.195	0.226238					1648	18.195	0.408592				1648	18.195	0.158792		1648	18.195	0.173352
1649	18.206	0.490506				1649	18.206	0.770775				1649	18.206	0.217241					1649	18.206	0.35489				1649	18.206	0.153155		1649	18.206	0.162134
1650	18.217	0.513297				1650	18.217	0.740491				1650	18.217	0.216405					1650	18.217	0.310929				1650	18.217	0.148293		1650	18.217	0.147717
1651	18.228	0.547277				1651	18.228	0.694655				1651	18.228	0.217274					1651	18.228	0.296295				1651	18.228	0.152645		1651	18.228	0.134558
1652	18.239	0.584927				1652	18.239	0.65182				1652	18.239	0.219047					1652	18.239	0.307581				1652	18.239	0.179884		1652	18.239	0.126479
1653	18.25	0.614459				1653	18.25	0.624347				1653	18.25	0.226603					1653	18.25	0.32444				1653	18.25	0.23666		1653	18.25	0.123596
1654	18.261	0.621439				1654	18.261	0.611348				1654	18.261	0.24629					1654	18.261	0.326831				1654	18.261	0.311325		1654	18.261	0.122571
1655	18.272	0.595359				1655	18.272	0.60129				1655	18.272	0.279389					1655	18.272	0.310385				1655	18.272	0.376415		1655	18.272	0.118242
1656	18.283	0.538284				1656	18.283	0.586135				1656	18.283	0.320449					1656	18.283	0.287085				1656	18.283	0.406327		1656	18.283	0.10951
1657	18.294	0.46774				1657	18.294	0.572629				1657	18.294	0.3601					1657	18.294	0.271287				1657	18.294	0.393752		1657	18.294	0.100295
1658	18.305	0.409693				1658	18.305	0.580498				1658	18.305	0.389693					1658	18.305	0.26546				1658	18.305	0.352187		1658	18.305	0.0987001
1659	18.316	0.384655				1659	18.316	0.624441				1659	18.316	0.403548					1659	18.316	0.262375				1659	18.316	0.304358		1659	18.316	0.111365
1660	18.327	0.396484				1660	18.327	0.69519				1660	18.327	0.398878					1660	18.327	0.255504				1660	18.327	0.267008		1660	18.327	0.136511
1661	18.338	0.427482				1661	18.338	0.758835				1661	18.338	0.377346					1661	18.338	0.244779				1661	18.338	0.245696		1661	18.338	0.162872
1662	18.349	0.452326				1662	18.349	0.781924				1662	18.349	0.348933					1662	18.349	0.232361				1662	18.349	0.23801		1662	18.349	0.176311
1663	18.36	0.457414				1663	18.36	0.759509				1663	18.36	0.328838					1663	18.36	0.219397				1663	18.36	0.24013		1663	18.36	0.169498
1664	18.371	0.447005				1664	18.371	0.718553				1664	18.371	0.330149					1664	18.371	0.20536				1664	18.371	0.250688		1664	18.371	0.146489
1665	18.382	0.434122				1665	18.382	0.697072				1665	18.382	0.355294					1665	18.382	0.193217				1665	18.382	0.267161		1665	18.382	0.119644
1666	18.393	0.430351				1666	18.393	0.719979				1666	18.393	0.395486					1666	18.393	0.189903				1666	18.393	0.284701		1666	18.393	0.101256
1667	18.404	0.439032				1667	18.404	0.789316				1667	18.404	0.433705					1667	18.404	0.203779				1667	18.404	0.298452		1667	18.404	0.0970522
1668	18.415	0.453539				1668	18.415	0.885242				1668	18.415	0.455293					1668	18.415	0.237846				1668	18.415	0.308883		1668	18.415	0.104261
1669	18.426	0.458233				1669	18.426	0.97197				1669	18.426	0.454157					1669	18.426	0.28537				1669	18.426	0.318345		1669	18.426	0.113574
1670	18.437	0.439729				1670	18.437	1.01257				1670	18.437	0.431737					1670	18.437	0.335648				1670	18.437	0.32549		1670	18.437	0.115563
1671	18.448	0.398279				1671	18.448	0.989916				1671	18.448	0.390922					1671	18.448	0.383314				1671	18.448	0.323707		1671	18.448	0.107837
1672	18.459	0.351175				1672	18.459	0.920065				1672	18.459	0.340932					1672	18.459	0.430593				1672	18.459	0.307524		1672	18.459	0.0970993
1673	18.47	0.325451				1673	18.47	0.837244				1673	18.47	0.301712					1673	18.47	0.478777				1673	18.47	0.279742		1673	18.47	0.0933114
1674	18.481	0.342533				1674	18.481	0.765822				1674	18.481	0.294573					1674	18.481	0.516949				1674	18.481	0.250908		1674	18.481	0.102978
1675	18.492	0.402541				1675	18.492	0.71126				1675	18.492	0.324878					1675	18.492	0.52602				1675	18.492	0.231735		1675	18.492	0.125652
1676	18.503	0.480818				1676	18.503	0.669959				1676	18.503	0.373563					1676	18.503	0.495383				1676	18.503	0.225648		1676	18.503	0.154455
1677	18.514	0.539674				1677	18.514	0.641026				1677	18.514	0.409782					1677	18.514	0.435108				1677	18.514	0.228768		1677	18.514	0.17802
1678	18.525	0.554429				1678	18.525	0.624411				1678	18.525	0.415864					1678	18.525	0.370366				1678	18.525	0.233607		1678	18.525	0.185591
1679	18.536	0.53094				1679	18.536	0.614766				1679	18.536	0.398188					1679	18.536	0.32335				1679	18.536	0.233619		1679	18.536	0.174142
1680	18.547	0.496849				1680	18.547	0.605832				1680	18.547	0.376177					1680	18.547	0.301773				1680	18.547	0.226264		1680	18.547	0.149939
1681	18.558	0.475246				1681	18.558	0.600278				1681	18.558	0.362118					1681	18.558	0.300866				1681	18.558	0.213345		1681	18.558	0.123461
1682	18.569	0.471371				1682	18.569	0.610311				1682	18.569	0.35477					1682	18.569	0.311139				1682	18.569	0.198808		1682	18.569	0.10231
1683	18.58	0.480833				1683	18.58	0.644395				1683	18.58	0.345045					1683	18.58	0.322636				1683	18.58	0.185602		1683	18.58	0.0894549
1684	18.591	0.502009				1684	18.591	0.692663				1684	18.591	0.329856					1684	18.591	0.334156				1684	18.591	0.173844		1684	18.591	0.0843332
1685	18.602	0.532469				1685	18.602	0.730791				1685	18.602	0.317749					1685	18.602	0.356779				1685	18.602	0.161515		1685	18.602	0.085006
1686	18.613	0.560172				1686	18.613	0.741801				1686	18.613	0.323533					1686	18.613	0.40515				1686	18.613	0.148186		1686	18.613	0.089264
1687	18.624	0.565976				1687	18.624	0.733959				1687	18.624	0.354022					1687	18.624	0.480022				1687	18.624	0.137246		1687	18.624	0.0958527
1688	18.635	0.542137				1688	18.635	0.735316				1688	18.635	0.403254					1688	18.635	0.559279				1688	18.635	0.134031		1688	18.635	0.103382
1689	18.646	0.501423				1689	18.646	0.765611				1689	18.646	0.456075					1689	18.646	0.611849				1689	18.646	0.143658		1689	18.646	0.111344
1690	18.657	0.470639				1690	18.657	0.818277				1690	18.657	0.497056					1690	18.657	0.621306				1690	18.657	0.168941		1690	18.657	0.12056
1691	18.669	0.470959				1691	18.669	0.869682				1691	18.669	0.515833					1691	18.669	0.594239				1691	18.669	0.207679		1691	18.669	0.131155
1692	18.68	0.506775				1692	18.68	0.901343				1692	18.68	0.50331					1692	18.68	0.548313				1692	18.68	0.253555		1692	18.68	0.141202
1693	18.691	0.56366				1693	18.691	0.912833				1693	18.691	0.45438					1693	18.691	0.496533				1693	18.691	0.299477		1693	18.691	0.147285
1694	18.702	0.612817				1694	18.702	0.915061				1694	18.702	0.380377					1694	18.702	0.44907				1694	18.702	0.338897		1694	18.702	0.147478
1695	18.713	0.62196				1695	18.713	0.919843				1695	18.713	0.31139					1695	18.713	0.41656				1695	18.713	0.363534		1695	18.713	0.142925
1696	18.724	0.575507				1696	18.724	0.931228				1696	18.724	0.276428					1696	18.724	0.404684				1696	18.724	0.364631		1696	18.724	0.137461
1697	18.735	0.486478				1697	18.735	0.943385				1697	18.735	0.279047					1697	18.735	0.406421				1697	18.735	0.340536		1697	18.735	0.13441
1698	18.746	0.394018				1698	18.746	0.946996				1698	18.746	0.296408					1698	18.746	0.408765				1698	18.746	0.303272		1698	18.746	0.134006
1699	18.757	0.342944				1699	18.757	0.940439				1699	18.757	0.301263					1699	18.757	0.40202				1699	18.757	0.271766		1699	18.757	0.134552
1700	18.768	0.363197				1700	18.768	0.931941				1700	18.768	0.285226					1700	18.768	0.384865				1700	18.768	0.258963		1700	18.768	0.135112
1701	18.779	0.454732				1701	18.779	0.929679				1701	18.779	0.260229					1701	18.779	0.360338				1701	18.779	0.263084		1701	18.779	0.135965
1702	18.79	0.582828				1702	18.79	0.931496				1702	18.79	0.242156					1702	18.79	0.33264				1702	18.79	0.269768		1702	18.79	0.135386
1703	18.801	0.691277				1703	18.801	0.925411				1703	18.801	0.235074					1703	18.801	0.307378				1703	18.801	0.264528		1703	18.801	0.129053
1704	18.812	0.733204				1704	18.812	0.899829				1704	18.812	0.235577					1704	18.812	0.289983				1704	18.812	0.244965		1704	18.812	0.114067
1705	18.823	0.698191				1705	18.823	0.851985				1705	18.823	0.242522					1705	18.823	0.284482				1705	18.823	0.221053		1705	18.823	0.0927083
1706	18.834	0.616516				1706	18.834	0.793354				1706	18.834	0.261191					1706	18.834	0.292379				1706	18.834	0.205383		1706	18.834	0.0713785
1707	18.845	0.533199				1707	18.845	0.744037				1707	18.845	0.295809					1707	18.845	0.310644				1707	18.845	0.203184		1707	18.845	0.0556019
1708	18.856	0.480317				1708	18.856	0.719753				1708	18.856	0.344236					1708	18.856	0.331427				1708	18.856	0.212388		1708	18.856	0.0480388
1709	18.867	0.466991				1709	18.867	0.72135				1709	18.867	0.401713					1709	18.867	0.345119				1709	18.867	0.22857		1709	18.867	0.0486275
1710	18.878	0.484538				1710	18.878	0.734066				1710	18.878	0.466116					1710	18.878	0.347268				1710	18.878	0.248187		1710	18.878	0.055844
1711	18.889	0.514419				1711	18.889	0.739106				1711	18.889	0.532066					1711	18.889	0.340077				1711	18.889	0.267254		1711	18.889	0.0661947
1712	18.9	0.536205				1712	18.9	0.721308				1712	18.9	0.580803					1712	18.9	0.327636				1712	18.9	0.279898		1712	18.9	0.0752359
1713	18.911	0.537559				1713	18.911	0.677416				1713	18.911	0.584677					1713	18.911	0.312662				1713	18.911	0.280449		1713	18.911	0.0792626
1714	18.922	0.520041				1714	18.922	0.617354				1714	18.922	0.530777					1714	18.922	0.296644				1714	18.922	0.269768		1714	18.922	0.0781348
1715	18.933	0.493578				1715	18.933	0.560685				1715	18.933	0.438687					1715	18.933	0.285565				1715	18.933	0.255701		1715	18.933	0.0759612
1716	18.944	0.4671				1716	18.944	0.526633				1716	18.944	0.348605					1716	18.944	0.289453				1716	18.944	0.247958		1716	18.944	0.0781625
1717	18.955	0.443941				1717	18.955	0.523603				1717	18.955	0.29248					1717	18.955	0.321007				1717	18.955	0.250535		1717	18.955	0.0870882
1718	18.966	0.42428				1718	18.966	0.548456				1718	18.966	0.275418					1718	18.966	0.385645				1718	18.966	0.258079		1718	18.966	0.0996142
1719	18.977	0.410043				1719	18.977	0.587495				1719	18.977	0.281635					1719	18.977	0.473992				1719	18.977	0.259003		1719	18.977	0.109266
1720	18.988	0.404977				1720	18.988	0.626091				1720	18.988	0.29299					1720	18.988	0.560682				1720	18.988	0.244899		1720	18.988	0.111159
1721	18.999	0.412434				1721	18.999	0.657112				1721	18.999	0.300178					1721	18.999	0.615189				1721	18.999	0.21773		1721	18.999	0.106471
1722	19.01	0.428944				1722	19.01	0.682644				1722	19.01	0.302939					1722	19.01	0.617669				1722	19.01	0.186876		1722	19.01	0.101763
1723	19.021	0.4469				1723	19.021	0.711993				1723	19.021	0.302237					1723	19.021	0.570743				1723	19.021	0.160541		1723	19.021	0.103673
1724	19.032	0.462892				1724	19.032	0.75393				1724	19.032	0.296261					1724	19.032	0.498322				1724	19.032	0.143148		1724	19.032	0.113314
1725	19.043	0.48139				1725	19.043	0.812181				1725	19.043	0.285743					1725	19.043	0.430723				1725	19.043	0.137508		1725	19.043	0.123882
1726	19.054	0.504017				1726	19.054	0.879578				1726	19.054	0.277049					1726	19.054	0.386545				1726	19.054	0.147105		1726	19.054	0.125781
1727	19.065	0.518447				1727	19.065	0.937631				1727	19.065	0.279496					1727	19.065	0.365458				1727	19.065	0.173049		1727	19.065	0.115729
1728	19.076	0.503892				1728	19.076	0.966573				1728	19.076	0.29773					1728	19.076	0.35503				1728	19.076	0.211558		1728	19.076	0.100021
1729	19.087	0.454843				1729	19.087	0.960263				1729	19.087	0.32797					1729	19.087	0.347534				1729	19.087	0.254043		1729	19.087	0.0898744
1730	19.098	0.394863				1730	19.098	0.928176				1730	19.098	0.362917					1730	19.098	0.347223				1730	19.098	0.28985		1730	19.098	0.0938898
1731	19.109	0.36089				1731	19.109	0.888113				1731	19.109	0.394895					1731	19.109	0.366775				1731	19.109	0.310293		1731	19.109	0.113834
1732	19.12	0.375678				1732	19.12	0.850198				1732	19.12	0.416223					1732	19.12	0.411082				1732	19.12	0.311862		1732	19.12	0.144192
1733	19.131	0.429401				1733	19.131	0.810101				1733	19.131	0.419309					1733	19.131	0.47227				1733	19.131	0.298772		1733	19.131	0.174481
1734	19.142	0.488318				1734	19.142	0.758861				1734	19.142	0.399454					1734	19.142	0.532124				1734	19.142	0.281359		1734	19.142	0.193198
1735	19.153	0.520487				1735	19.153	0.695532				1735	19.153	0.359607					1735	19.153	0.570221				1735	19.153	0.268803		1735	19.153	0.194223
1736	19.164	0.520949				1736	19.164	0.633426				1736	19.164	0.310428					1736	19.164	0.568269				1736	19.164	0.263021		1736	19.164	0.179542
1737	19.175	0.513006				1737	19.175	0.588083				1737	19.175	0.266391					1737	19.175	0.519352				1737	19.175	0.260405		1737	19.175	0.155711
1738	19.186	0.520423				1738	19.186	0.564614				1738	19.186	0.240214					1738	19.186	0.438418				1738	19.186	0.257076		1738	19.186	0.127562
1739	19.197	0.543916				1739	19.197	0.560389				1739	19.197	0.239012					1739	19.197	0.359023				1739	19.197	0.251913		1739	19.197	0.0981364
1740	19.208	0.561307				1740	19.208	0.572668				1740	19.208	0.261634					1740	19.208	0.315774				1740	19.208	0.24749		1740	19.208	0.0719373
1741	19.219	0.548705				1741	19.219	0.604278				1741	19.219	0.299473					1741	19.219	0.323038				1741	19.219	0.24686		1741	19.219	0.0548074
1742	19.23	0.502012				1742	19.23	0.658212				1742	19.23	0.339012					1742	19.23	0.370522				1742	19.23	0.250328		1742	19.23	0.0499312
1743	19.241	0.438029				1743	19.241	0.724896				1743	19.241	0.367506					1743	19.241	0.431963				1743	19.241	0.253298		1743	19.241	0.0558409
1744	19.252	0.379666				1744	19.252	0.77824				1744	19.252	0.376928					1744	19.252	0.47894				1744	19.252	0.248019		1744	19.252	0.0678506
1745	19.263	0.338207				1745	19.263	0.791002				1745	19.263	0.366306					1745	19.263	0.492813				1745	19.263	0.230707		1745	19.263	0.0821515
1746	19.274	0.312075				1746	19.274	0.759883				1746	19.274	0.343694					1746	19.274	0.469217				1746	19.274	0.206228		1746	19.274	0.0969768
1747	19.285	0.295196				1747	19.285	0.712698				1747	19.285	0.323664					1747	19.285	0.417564				1747	19.285	0.186786		1747	19.285	0.111314
1748	19.296	0.288319				1748	19.296	0.680396				1748	19.296	0.319627					1748	19.296	0.359241				1748	19.296	0.181248		1748	19.296	0.123065
1749	19.307	0.296097				1749	19.307	0.67296				1749	19.307	0.334845					1749	19.307	0.320825				1749	19.307	0.188158		1749	19.307	0.12997
1750	19.318	0.317006				1750	19.318	0.683666				1750	19.318	0.360448					1750	19.318	0.321584				1750	19.318	0.199865		1750	19.318	0.131218
1751	19.329	0.338854				1751	19.329	0.71099				1751	19.329	0.383892					1751	19.329	0.361753				1751	19.329	0.211805		1751	19.329	0.128189
1752	19.34	0.352359				1752	19.34	0.767455				1752	19.34	0.396646					1752	19.34	0.41846				1752	19.34	0.225564		1752	19.34	0.124547
1753	19.351	0.360273				1753	19.351	0.864503				1753	19.351	0.397206					1753	19.351	0.459034				1753	19.351	0.242212		1753	19.351	0.124792
1754	19.362	0.375047				1754	19.362	0.992571				1754	19.362	0.387743					1754	19.362	0.463975				1754	19.362	0.257241		1754	19.362	0.13167
1755	19.373	0.40507				1755	19.373	1.11236				1755	19.373	0.372922					1755	19.373	0.439745				1755	19.373	0.264921		1755	19.373	0.143234
1756	19.384	0.45207				1756	19.384	1.17416				1756	19.384	0.358591					1756	19.384	0.407709				1756	19.384	0.267788		1756	19.384	0.152113
1757	19.395	0.511641				1757	19.395	1.15097				1757	19.395	0.348152					1757	19.395	0.381581				1757	19.395	0.273696		1757	19.395	0.149746
1758	19.406	0.574476				1758	19.406	1.05758				1758	19.406	0.342604					1758	19.406	0.3612				1758	19.406	0.28547		1758	19.406	0.13342
1759	19.417	0.627616				1759	19.417	0.94105				1759	19.417	0.343996					1759	19.417	0.344363				1759	19.417	0.29672		1759	19.417	0.108652
1760	19.428	0.662013				1760	19.428	0.848174				1760	19.428	0.35477					1760	19.428	0.336026				1760	19.428	0.299551		1760	19.428	0.0849226
1761	19.439	0.678686				1761	19.439	0.800421				1761	19.439	0.370005					1761	19.439	0.343364				1761	19.439	0.293055		1761	19.439	0.0690633
1762	19.45	0.681572				1762	19.45	0.791932				1762	19.45	0.374575					1762	19.45	0.366303				1762	19.45	0.281039		1762	19.45	0.0620893
1763	19.461	0.666169				1763	19.461	0.804922				1763	19.461	0.354803					1763	19.461	0.394322				1763	19.461	0.266124		1763	19.461	0.0617423
1764	19.472	0.627793				1764	19.472	0.819751				1764	19.472	0.312167					1764	19.472	0.418169				1764	19.472	0.247355		1764	19.472	0.0662018
1765	19.483	0.576024				1765	19.483	0.819051				1765	19.483	0.264223					1765	19.483	0.436901				1765	19.483	0.22285		1765	19.483	0.0752463
1766	19.494	0.535059				1766	19.494	0.791749				1766	19.494	0.229507					1766	19.494	0.456005				1766	19.494	0.192588		1766	19.494	0.0878929
1767	19.505	0.521882				1767	19.505	0.740332				1767	19.505	0.215608					1767	19.505	0.47865				1767	19.505	0.159896		1767	19.505	0.101513
1768	19.516	0.527316				1768	19.516	0.680717				1768	19.516	0.216152					1768	19.516	0.500864				1768	19.516	0.131261		1768	19.516	0.114324
1769	19.527	0.521819				1769	19.527	0.635398				1769	19.527	0.218567					1769	19.527	0.517152				1769	19.527	0.112866		1769	19.527	0.126312
1770	19.538	0.488165				1770	19.538	0.623263				1770	19.538	0.213352					1770	19.538	0.525558				1770	19.538	0.106923		1770	19.538	0.136412
1771	19.549	0.440785				1771	19.549	0.647941				1771	19.549	0.199567					1771	19.549	0.526052				1771	19.549	0.110717		1771	19.549	0.140692
1772	19.56	0.413614				1772	19.56	0.697903				1772	19.56	0.185362					1772	19.56	0.514914				1772	19.56	0.119657		1772	19.56	0.135171
1773	19.571	0.427401				1773	19.571	0.754587				1773	19.571	0.182261					1773	19.571	0.486457				1773	19.571	0.1295		1773	19.571	0.120323
1774	19.582	0.473034				1774	19.582	0.803377				1774	19.582	0.198123					1774	19.582	0.439634				1774	19.582	0.138542		1774	19.582	0.101137
1775	19.593	0.522853				1775	19.593	0.837189				1775	19.593	0.230593					1775	19.593	0.383251				1775	19.593	0.147116		1775	19.593	0.0833914
1776	19.604	0.549607				1776	19.604	0.849413				1776	19.604	0.265872					1776	19.604	0.330081				1776	19.604	0.156888		1776	19.604	0.0706704
1777	19.615	0.538383				1777	19.615	0.833536				1777	19.615	0.287562					1777	19.615	0.287919				1777	19.615	0.170478		1777	19.615	0.0644929
1778	19.626	0.489117				1778	19.626	0.792367				1778	19.626	0.288485					1778	19.626	0.25766				1778	19.626	0.189133		1778	19.626	0.0649957
1779	19.637	0.415855				1779	19.637	0.741627				1779	19.637	0.276808					1779	19.637	0.236968				1779	19.637	0.209524		1779	19.637	0.071054
1780	19.648	0.346284				1780	19.648	0.699203				1780	19.648	0.26788					1780	19.648	0.225325				1780	19.648	0.224199		1780	19.648	0.0803063
1781	19.659	0.312256				1781	19.659	0.674972				1781	19.659	0.272258					1781	19.659	0.221649				1781	19.659	0.226168		1781	19.659	0.0918235
1782	19.67	0.332985				1782	19.67	0.669656				1782	19.67	0.288397					1782	19.67	0.22447				1782	19.67	0.213915		1782	19.67	0.105191
1783	19.681	0.406819				1783	19.681	0.679256				1783	19.681	0.308493					1783	19.681	0.231982				1783	19.681	0.192299		1783	19.681	0.118668
1784	19.692	0.512615				1784	19.692	0.696673				1784	19.692	0.325929					1784	19.692	0.242473				1784	19.692	0.168676		1784	19.692	0.129146
1785	19.704	0.621811				1785	19.704	0.712191				1785	19.704	0.338254					1785	19.704	0.254192				1785	19.704	0.148627		1785	19.704	0.137127
1786	19.715	0.710084				1786	19.715	0.715748				1786	19.715	0.344335					1786	19.715	0.266298				1786	19.715	0.135324		1786	19.715	0.146956
1787	19.726	0.762807				1787	19.726	0.700093				1787	19.726	0.339549					1787	19.726	0.280331				1787	19.726	0.131591		1787	19.726	0.160605
1788	19.737	0.773344				1788	19.737	0.669506				1788	19.737	0.319061					1788	19.737	0.301347				1788	19.737	0.140287		1788	19.737	0.171903
1789	19.748	0.745429				1789	19.748	0.64219				1789	19.748	0.284742					1789	19.748	0.334722				1789	19.748	0.161547		1789	19.748	0.172522
1790	19.759	0.697814				1790	19.759	0.63866				1790	19.759	0.248729					1790	19.759	0.377843				1790	19.759	0.19065		1790	19.759	0.161211
1791	19.77	0.659829				1791	19.77	0.669802				1791	19.77	0.225796					1791	19.77	0.415975				1791	19.77	0.219871		1791	19.77	0.146336
1792	19.781	0.648373				1792	19.781	0.732678				1792	19.781	0.221113					1792	19.781	0.430993				1792	19.781	0.241761		1792	19.781	0.137732
1793	19.792	0.650114				1793	19.792	0.809847				1793	19.792	0.228943					1793	19.792	0.415725				1793	19.792	0.251018		1793	19.792	0.138677
1794	19.803	0.632888				1794	19.803	0.875481				1794	19.803	0.238871					1794	19.803	0.381997				1794	19.803	0.246254		1794	19.803	0.144937
1795	19.814	0.578662				1795	19.814	0.911082				1795	19.814	0.243707					1795	19.814	0.352627				1795	19.814	0.231307		1795	19.814	0.150243
1796	19.825	0.502369				1796	19.825	0.918974				1796	19.825	0.242551					1796	19.825	0.345399				1796	19.825	0.214628		1796	19.825	0.150219
1797	19.836	0.440322				1797	19.836	0.919341				1797	19.836	0.239736					1797	19.836	0.359935				1797	19.836	0.202976		1797	19.836	0.142918
1798	19.847	0.417933				1798	19.847	0.9297				1798	19.847	0.238933					1798	19.847	0.381413				1798	19.847	0.194948		1798	19.847	0.12733
1799	19.858	0.43036				1799	19.858	0.950301				1799	19.858	0.241215					1799	19.858	0.39259				1799	19.858	0.182601		1799	19.858	0.10472
1800	19.869	0.449422				1800	19.869	0.970165				1800	19.869	0.246903					1800	19.869	0.391293				1800	19.869	0.161488		1800	19.869	0.0793883
1801	19.88	0.450889				1801	19.88	0.978621				1801	19.88	0.259108					1801	19.88	0.392319				1801	19.88	0.137313		1801	19.88	0.0574957
1802	19.891	0.434926				1802	19.891	0.967872				1802	19.891	0.27968					1802	19.891	0.414643				1802	19.891	0.122921		1802	19.891	0.0433763
1803	19.902	0.420484				1803	19.902	0.92584				1803	19.902	0.30284					1803	19.902	0.459894				1803	19.902	0.127272		1803	19.902	0.0377831
1804	19.913	0.421794				1804	19.913	0.842985				1804	19.913	0.316214					1804	19.913	0.503618				1804	19.913	0.147258		1804	19.913	0.038243
1805	19.924	0.435695				1805	19.924	0.730605				1805	19.924	0.313923					1805	19.924	0.511454				1805	19.924	0.172265		1805	19.924	0.0415749
1806	19.935	0.448038				1806	19.935	0.621743				1806	19.935	0.304121					1806	19.935	0.469518				1806	19.935	0.193887		1806	19.935	0.0453397
1807	19.946	0.447061				1807	19.946	0.552155				1807	19.946	0.300458					1807	19.946	0.396602				1807	19.946	0.212647		1807	19.946	0.0481667
1808	19.957	0.431979				1808	19.957	0.536225				1808	19.957	0.306338					1808	19.957	0.327449				1808	19.957	0.232788		1808	19.957	0.0495884
1809	19.968	0.412891				1809	19.968	0.560232				1809	19.968	0.311869					1809	19.968	0.286258				1809	19.968	0.253692		1809	19.968	0.0503729
1810	19.979	0.403522				1810	19.979	0.593366				1810	19.979	0.305341					1810	19.979	0.278972				1810	19.979	0.268596		1810	19.979	0.0527363
1811	19.99	0.410918				1811	19.99	0.61073				1811	19.99	0.285925					1811	19.99	0.299691				1811	19.99	0.274488		1811	19.99	0.0589686
1812	20.001	0.430118				1812	20.001	0.605443				1812	20.001	0.263569					1812	20.001	0.338494				1812	20.001	0.277273		1812	20.001	0.0688671
1813	20.012	0.450324				1813	20.012	0.58889				1813	20.012	0.252386					1813	20.012	0.382415				1813	20.012	0.2856		1813	20.012	0.078712
1814	20.023	0.46272				1814	20.023	0.581095				1814	20.023	0.261062					1814	20.023	0.417597				1814	20.023	0.30282		1814	20.023	0.0840287
1815	20.034	0.46579				1815	20.034	0.60003				1815	20.034	0.289505					1815	20.034	0.42996				1815	20.034	0.32805		1815	20.034	0.0832116
1816	20.045	0.46312				1816	20.045	0.655227				1816	20.045	0.327144					1816	20.045	0.411352				1816	20.045	0.359045		1816	20.045	0.07915
1817	20.056	0.457381				1817	20.056	0.738984				1817	20.056	0.355533					1817	20.056	0.36466				1817	20.056	0.386848		1817	20.056	0.0767519
1818	20.067	0.454007				1818	20.067	0.828799				1818	20.067	0.357502					1818	20.067	0.306101				1818	20.067	0.394542		1818	20.067	0.081345
1819	20.078	0.462981				1819	20.078	0.894351				1819	20.078	0.333327					1819	20.078	0.25982				1819	20.078	0.371248		1819	20.078	0.0963497
1820	20.089	0.497005				1820	20.089	0.912829				1820	20.089	0.302999					1820	20.089	0.244013				1820	20.089	0.325461		1820	20.089	0.122342
1821	20.1	0.560718				1821	20.1	0.878484				1821	20.1	0.29041					1821	20.1	0.259951				1821	20.1	0.279919		1821	20.1	0.15502
1822	20.111	0.641129				1822	20.111	0.802091				1822	20.111	0.302758					1822	20.111	0.293856				1822	20.111	0.250759		1822	20.111	0.185633
1823	20.122	0.710752				1823	20.122	0.704452				1823	20.122	0.32861					1823	20.122	0.328102				1823	20.122	0.236695		1823	20.122	0.20475
1824	20.133	0.748543				1824	20.133	0.608583				1824	20.133	0.349754					1824	20.133	0.350939				1824	20.133	0.226767		1824	20.133	0.206987
1825	20.144	0.754072				1825	20.144	0.537049				1825	20.144	0.355686					1825	20.144	0.360298				1825	20.144	0.216163		1825	20.144	0.1937
1826	20.155	0.743553				1826	20.155	0.503047				1826	20.155	0.34944					1826	20.155	0.359299				1826	20.155	0.208267		1826	20.155	0.171761
1827	20.166	0.734469				1827	20.166	0.503444				1827	20.166	0.34295					1827	20.166	0.355074				1827	20.166	0.206746		1827	20.166	0.151363
1828	20.177	0.734258				1828	20.177	0.521299				1828	20.177	0.343316					1828	20.177	0.359233				1828	20.177	0.210068		1828	20.177	0.141077
1829	20.188	0.742291				1829	20.188	0.539135				1829	20.188	0.346309					1829	20.188	0.385278				1829	20.188	0.214308		1829	20.188	0.141632
1830	20.199	0.752731				1830	20.199	0.550844				1830	20.199	0.339575					1830	20.199	0.435924				1830	20.199	0.218396		1830	20.199	0.144458
1831	20.21	0.757357				1831	20.21	0.55884				1831	20.21	0.314663					1831	20.21	0.495487				1831	20.21	0.222889		1831	20.21	0.138693
1832	20.221	0.746642				1832	20.221	0.567452				1832	20.221	0.273827					1832	20.221	0.539173				1832	20.221	0.225342		1832	20.221	0.121129
1833	20.232	0.714764				1833	20.232	0.574872				1833	20.232	0.229161					1833	20.232	0.555543				1833	20.232	0.220002		1833	20.232	0.0972269
1834	20.243	0.667741				1834	20.243	0.575458				1834	20.243	0.194783					1834	20.243	0.555238				1834	20.243	0.203533		1834	20.243	0.075724
1835	20.254	0.616493				1835	20.254	0.567872				1835	20.254	0.180334					1835	20.254	0.555577				1835	20.254	0.18031		1835	20.254	0.0616358
1836	20.265	0.56819				1836	20.265	0.558076				1836	20.265	0.188366					1836	20.265	0.561721				1836	20.265	0.159722		1836	20.265	0.0553541
1837	20.276	0.526066				1837	20.276	0.557617				1837	20.276	0.213455					1837	20.276	0.567184				1837	20.276	0.14968		1837	20.276	0.0546002
1838	20.287	0.495162				1838	20.287	0.572248				1838	20.287	0.244818					1838	20.287	0.565667				1838	20.287	0.154282		1838	20.287	0.0563716
1839	20.298	0.48023				1839	20.298	0.597619				1839	20.298	0.274711					1839	20.298	0.554226				1839	20.298	0.175498		1839	20.298	0.0596052
1840	20.309	0.479948				1840	20.309	0.620277				1840	20.309	0.301428					1840	20.309	0.528957				1840	20.309	0.211081		1840	20.309	0.0661302
1841	20.32	0.483035				1841	20.32	0.625854				1841	20.32	0.326723					1841	20.32	0.48633				1841	20.32	0.252359		1841	20.32	0.0797099
1842	20.331	0.477056				1842	20.331	0.607712				1842	20.331	0.351214					1842	20.331	0.428673				1842	20.331	0.285856		1842	20.331	0.101167
1843	20.342	0.459339				1843	20.342	0.572809				1843	20.342	0.374307					1843	20.342	0.368706				1843	20.342	0.306875		1843	20.342	0.125507
1844	20.353	0.44223				1844	20.353	0.539748				1844	20.353	0.393008					1844	20.353	0.324649				1844	20.353	0.324101		1844	20.353	0.144164
1845	20.364	0.445873				1845	20.364	0.525313				1845	20.364	0.402895					1845	20.364	0.31046				1845	20.364	0.353536		1845	20.364	0.150948
1846	20.375	0.478107				1846	20.375	0.532438				1846	20.375	0.40048					1846	20.375	0.32583				1846	20.375	0.403823		1846	20.375	0.145234
1847	20.386	0.525646				1847	20.386	0.549621				1847	20.386	0.389668					1847	20.386	0.355377				1847	20.386	0.4708		1847	20.386	0.13135
1848	20.397	0.564507				1848	20.397	0.560803				1848	20.397	0.38178					1848	20.397	0.376276				1848	20.397	0.536964		1848	20.397	0.115764
1849	20.408	0.581136				1849	20.408	0.556246				1849	20.408	0.385387					1849	20.408	0.371461				1849	20.408	0.576531		1849	20.408	0.104348
1850	20.419	0.580599				1850	20.419	0.537684				1850	20.419	0.398086					1850	20.419	0.340695				1850	20.419	0.567401		1850	20.419	0.0994277
1851	20.43	0.5777				1851	20.43	0.520212				1851	20.43	0.40898					1851	20.43	0.298865				1851	20.43	0.508371		1851	20.43	0.0982562
1852	20.441	0.584141				1852	20.441	0.520815				1852	20.441	0.406421					1852	20.441	0.2655				1852	20.441	0.422613		1852	20.441	0.0953881
1853	20.452	0.602491				1853	20.452	0.547964				1853	20.452	0.385552					1853	20.452	0.251723				1853	20.452	0.34103		1853	20.452	0.0881186
1854	20.463	0.625265				1854	20.463	0.596254				1854	20.463	0.350492					1854	20.463	0.256059				1854	20.463	0.280206		1854	20.463	0.0786238
1855	20.474	0.633883				1855	20.474	0.65734				1855	20.474	0.312309					1855	20.474	0.268196				1855	20.474	0.23802		1855	20.474	0.0712225
1856	20.485	0.609497				1856	20.485	0.729422				1856	20.485	0.280344					1856	20.485	0.280926				1856	20.485	0.204941		1856	20.485	0.0675977
1857	20.496	0.551451				1857	20.496	0.811516				1857	20.496	0.25602					1857	20.496	0.296191				1857	20.496	0.176475		1857	20.496	0.0658304
1858	20.507	0.48698				1858	20.507	0.890647				1858	20.507	0.234562					1858	20.507	0.321882				1858	20.507	0.153709		1858	20.507	0.0631965
1859	20.518	0.451967				1859	20.518	0.945258				1859	20.518	0.213711					1859	20.518	0.360212				1859	20.518	0.140683		1859	20.518	0.0597609
1860	20.529	0.461347				1860	20.529	0.964247				1860	20.529	0.196692					1860	20.529	0.400893				1860	20.529	0.139297		1860	20.529	0.0584211
1861	20.54	0.502532				1861	20.54	0.957951				1861	20.54	0.190681					1861	20.54	0.4241				1861	20.54	0.15156		1861	20.54	0.0628199
1862	20.551	0.552015				1862	20.551	0.94681				1862	20.551	0.199567					1862	20.551	0.413368				1862	20.551	0.177968		1862	20.551	0.074078
1863	20.562	0.595476				1863	20.562	0.947657				1863	20.562	0.223229					1863	20.562	0.37087				1863	20.562	0.216484		1863	20.562	0.0907691
1864	20.573	0.631234				1864	20.573	0.965885				1864	20.573	0.259138					1864	20.573	0.320274				1864	20.573	0.258685		1864	20.573	0.109362
1865	20.584	0.660651				1865	20.584	0.992415				1865	20.584	0.302547					1865	20.584	0.291604				1865	20.584	0.291994		1865	20.584	0.125667
1866	20.595	0.680224				1866	20.595	1.00511				1866	20.595	0.34411					1866	20.595	0.300079				1866	20.595	0.306073		1866	20.595	0.136203
1867	20.606	0.684517				1867	20.606	0.982827				1867	20.606	0.37073					1867	20.606	0.336398				1867	20.606	0.300441		1867	20.606	0.138157
1868	20.617	0.671396				1868	20.617	0.921495				1868	20.617	0.37073					1868	20.617	0.374609				1868	20.617	0.284123		1868	20.617	0.131336
1869	20.628	0.643261				1869	20.628	0.836342				1869	20.628	0.344856					1869	20.628	0.390537				1869	20.628	0.269519		1869	20.628	0.120374
1870	20.639	0.605398				1870	20.639	0.751165				1870	20.639	0.308154					1870	20.639	0.378808				1870	20.639	0.26325		1870	20.639	0.113795
1871	20.65	0.563492				1871	20.65	0.686101				1871	20.65	0.281386					1871	20.65	0.353388				1871	20.65	0.262754		1871	20.65	0.116922
1872	20.661	0.520969				1872	20.661	0.651561				1872	20.661	0.278511					1872	20.661	0.335125				1872	20.661	0.261003		1872	20.661	0.125721
1873	20.672	0.478882				1873	20.672	0.64656				1873	20.672	0.303403					1873	20.672	0.335992				1873	20.672	0.254066		1873	20.672	0.129996
1874	20.683	0.443239				1874	20.683	0.66002				1874	20.683	0.350349					1874	20.683	0.352151				1874	20.683	0.246178		1874	20.683	0.123714
1875	20.694	0.426617				1875	20.694	0.674821				1875	20.694	0.403713					1875	20.694	0.369738				1875	20.694	0.244147		1875	20.694	0.110702
1876	20.705	0.439525				1876	20.705	0.674526				1876	20.705	0.445174					1876	20.705	0.376943				1876	20.705	0.251445		1876	20.705	0.0988584
1877	20.716	0.481264				1877	20.716	0.65153				1877	20.716	0.468403					1877	20.716	0.376271				1877	20.716	0.264815		1877	20.716	0.0932076
1878	20.727	0.538499				1878	20.727	0.611118				1878	20.727	0.482603					1878	20.727	0.380271				1878	20.727	0.274096		1878	20.727	0.0946764
1879	20.738	0.591374				1879	20.738	0.567614				1879	20.738	0.4972					1879	20.738	0.396947				1879	20.738	0.26859		1879	20.738	0.104365
1880	20.749	0.623443				1880	20.749	0.534804				1880	20.749	0.507817					1880	20.749	0.418871				1880	20.749	0.245755		1880	20.749	0.123287
1881	20.76	0.630701				1881	20.76	0.52186				1881	20.76	0.502901					1881	20.76	0.427766				1881	20.76	0.215381		1881	20.76	0.147285
1882	20.772	0.621663				1882	20.772	0.534808				1882	20.772	0.478078					1882	20.772	0.408688				1882	20.772	0.190849		1882	20.772	0.166283
1883	20.783	0.607581				1883	20.783	0.575285				1883	20.783	0.439422					1883	20.783	0.363835				1883	20.783	0.17783		1883	20.783	0.169993
1884	20.794	0.594755				1884	20.794	0.633728				1884	20.794	0.394677					1884	20.794	0.313346				1884	20.794	0.172936		1884	20.794	0.156744
1885	20.805	0.585293				1885	20.805	0.687391				1885	20.805	0.347059					1885	20.805	0.283028				1885	20.805	0.171704		1885	20.805	0.134568
1886	20.816	0.583061				1886	20.816	0.715231				1886	20.816	0.296738					1886	20.816	0.287178				1886	20.816	0.17367		1886	20.816	0.115023
1887	20.827	0.592673				1887	20.827	0.71573				1887	20.827	0.247851					1887	20.827	0.318639				1887	20.827	0.184054		1887	20.827	0.105489
1888	20.838	0.613723				1888	20.838	0.704681				1888	20.838	0.209181					1888	20.838	0.353119				1888	20.838	0.209697		1888	20.838	0.107347
1889	20.849	0.635524				1889	20.849	0.703672				1889	20.849	0.188542					1889	20.849	0.367447				1889	20.849	0.254606		1889	20.849	0.118787
1890	20.86	0.65031				1890	20.86	0.727203				1890	20.86	0.186065					1890	20.86	0.357114				1890	20.86	0.314235		1890	20.86	0.138361
1891	20.871	0.662272				1891	20.871	0.778473				1891	20.871	0.195669					1891	20.871	0.33877				1891	20.871	0.373385		1891	20.871	0.162788
1892	20.882	0.682727				1892	20.882	0.850445				1892	20.882	0.211117					1892	20.882	0.333607				1892	20.882	0.413221		1892	20.882	0.182618
1893	20.893	0.714642				1893	20.893	0.924874				1893	20.893	0.230801					1893	20.893	0.348295				1893	20.893	0.425739		1893	20.893	0.186092
1894	20.904	0.747886				1894	20.904	0.978293				1894	20.904	0.257051					1894	20.904	0.369492				1894	20.904	0.417362		1894	20.904	0.169433
1895	20.915	0.765343				1895	20.915	0.9921				1895	20.915	0.289699					1895	20.915	0.378361				1895	20.915	0.39646		1895	20.915	0.141166
1896	20.926	0.748905				1896	20.926	0.9664				1896	20.926	0.325372					1896	20.926	0.368894				1896	20.926	0.361934		1896	20.926	0.114379
1897	20.937	0.689418				1897	20.937	0.918847				1897	20.937	0.360708					1897	20.937	0.352011				1897	20.937	0.310492		1897	20.937	0.0963317
1898	20.948	0.599656				1898	20.948	0.87244				1898	20.948	0.395885					1898	20.948	0.343259				1898	20.948	0.250893		1898	20.948	0.0864396
1899	20.959	0.511021				1899	20.959	0.842121				1899	20.959	0.430835					1899	20.959	0.349934				1899	20.959	0.201318		1899	20.959	0.0809818
1900	20.97	0.450543				1900	20.97	0.83011				1900	20.97	0.459796					1900	20.97	0.365375				1900	20.97	0.177478		1900	20.97	0.0773038
1901	20.981	0.423941				1901	20.981	0.827563				1901	20.981	0.472472					1901	20.981	0.37423				1901	20.981	0.18371		1901	20.981	0.0739563
1902	20.992	0.421106				1902	20.992	0.822952				1902	20.992	0.462871					1902	20.992	0.364901				1902	20.992	0.214344		1902	20.992	0.0701773
1903	21.003	0.428053				1903	21.003	0.813554				1903	21.003	0.436642					1903	21.003	0.338699				1903	21.003	0.258577		1903	21.003	0.0661293
1904	21.014	0.435187				1904	21.014	0.807196				1904	21.014	0.40698					1904	21.014	0.305853				1904	21.014	0.300359		1904	21.014	0.0636145
1905	21.025	0.433649				1905	21.025	0.811969				1905	21.025	0.382665					1905	21.025	0.276707				1905	21.025	0.321749		1905	21.025	0.0638764
1906	21.036	0.419075				1906	21.036	0.820457				1906	21.036	0.361936					1906	21.036	0.258014				1906	21.036	0.312008		1906	21.036	0.0664685
1907	21.047	0.394851				1907	21.047	0.810249				1907	21.047	0.338893					1907	21.047	0.253294				1907	21.047	0.276153		1907	21.047	0.0700262
1908	21.058	0.372921				1908	21.058	0.767986				1908	21.058	0.311132					1908	21.058	0.263599				1908	21.058	0.232465		1908	21.058	0.0742162
1909	21.069	0.363581				1909	21.069	0.705054				1909	21.069	0.282217					1909	21.069	0.283692				1909	21.069	0.200561		1909	21.069	0.0792428
1910	21.08	0.364409				1910	21.08	0.644908				1910	21.08	0.257554					1910	21.08	0.30169				1910	21.08	0.189863		1910	21.08	0.0856287
1911	21.091	0.368043				1911	21.091	0.598042				1911	21.091	0.238815					1911	21.091	0.305921				1911	21.091	0.195575		1911	21.091	0.0941251
1912	21.102	0.376605				1912	21.102	0.561905				1912	21.102	0.223334					1912	21.102	0.297163				1912	21.102	0.203052		1912	21.102	0.106077
1913	21.113	0.406637				1913	21.113	0.535741				1913	21.113	0.206064					1913	21.113	0.291323				1913	21.113	0.200872		1913	21.113	0.121237
1914	21.124	0.469861				1914	21.124	0.527091				1914	21.124	0.186308					1914	21.124	0.30697				1914	21.124	0.191887		1914	21.124	0.134993
1915	21.135	0.553395				1915	21.135	0.540839				1915	21.135	0.169623					1915	21.135	0.349258				1915	21.135	0.190233		1915	21.135	0.14044
1916	21.146	0.624093				1916	21.146	0.566199				1916	21.146	0.164758					1916	21.146	0.401773				1916	21.146	0.207424		1916	21.146	0.134925
1917	21.157	0.655884				1917	21.157	0.585368				1917	21.157	0.175497					1917	21.157	0.435107				1917	21.157	0.239258		1917	21.157	0.123073
1918	21.168	0.646792				1918	21.168	0.591531				1918	21.168	0.194872					1918	21.168	0.430607				1918	21.168	0.26799		1918	21.168	0.111697
1919	21.179	0.609656				1919	21.179	0.599101				1919	21.179	0.210705					1919	21.179	0.399241				1919	21.179	0.278229		1919	21.179	0.102983
1920	21.19	0.562224				1920	21.19	0.632459				1920	21.19	0.21702					1920	21.19	0.374519				1920	21.19	0.269502		1920	21.19	0.0944107
1921	21.201	0.523189				1921	21.201	0.699215				1921	21.201	0.220268					1921	21.201	0.381516				1921	21.201	0.254368		1921	21.201	0.084006
1922	21.212	0.507705				1922	21.212	0.778989				1922	21.212	0.232653					1922	21.212	0.415549				1922	21.212	0.246857		1922	21.212	0.0735519
1923	21.223	0.514793				1923	21.223	0.837739				1923	21.223	0.260642					1923	21.223	0.450002				1923	21.223	0.250261		1923	21.223	0.0663874
1924	21.234	0.526047				1924	21.234	0.853389				1924	21.234	0.299257					1924	21.234	0.462165				1924	21.234	0.257884		1924	21.234	0.0640654
1925	21.245	0.521163				1925	21.245	0.82786				1925	21.245	0.336582					1925	21.245	0.447245				1925	21.245	0.26035		1925	21.245	0.0647114
1926	21.256	0.493107				1926	21.256	0.782449				1926	21.256	0.361943					1926	21.256	0.415208				1926	21.256	0.252389		1926	21.256	0.0650723
1927	21.267	0.453651				1927	21.267	0.741974				1927	21.267	0.371169					1927	21.267	0.38369				1927	21.267	0.234163		1927	21.267	0.0636738
1928	21.278	0.41801				1928	21.278	0.717733				1928	21.278	0.366132					1928	21.278	0.372055				1928	21.278	0.209279		1928	21.278	0.0621933
1929	21.289	0.392268				1929	21.289	0.704193				1929	21.289	0.352302					1929	21.289	0.393662				1929	21.289	0.184069		1929	21.289	0.0655139
1930	21.3	0.373122				1930	21.3	0.691762				1930	21.3	0.340526					1930	21.3	0.441988				1930	21.3	0.164589		1930	21.3	0.0779957
1931	21.311	0.355844				1931	21.311	0.680179				1931	21.311	0.342707					1931	21.311	0.487259				1931	21.311	0.155013		1931	21.311	0.100221
1932	21.322	0.339206				1932	21.322	0.676387				1932	21.322	0.365425					1932	21.322	0.496317				1932	21.322	0.156737		1932	21.322	0.127147
1933	21.333	0.326217				1933	21.333	0.685996				1933	21.333	0.405087					1933	21.333	0.460879				1933	21.333	0.169425		1933	21.333	0.149518
1934	21.344	0.32479				1934	21.344	0.70099				1934	21.344	0.44959					1934	21.344	0.405705				1934	21.344	0.189232		1934	21.344	0.15864
1935	21.355	0.340887				1935	21.355	0.701253				1935	21.355	0.485635					1935	21.355	0.366509				1935	21.355	0.210779		1935	21.355	0.152432
1936	21.366	0.372657				1936	21.366	0.673521				1936	21.366	0.502038					1936	21.366	0.364175				1936	21.366	0.22921		1936	21.366	0.136683
1937	21.377	0.41084				1937	21.377	0.630504				1937	21.377	0.493819					1937	21.377	0.396701				1937	21.377	0.242978		1937	21.377	0.120646
1938	21.388	0.447498				1938	21.388	0.603854				1938	21.388	0.462643					1938	21.388	0.449395				1938	21.388	0.253645		1938	21.388	0.110648
1939	21.399	0.478847				1939	21.399	0.616981				1939	21.399	0.416889					1939	21.399	0.504066				1939	21.399	0.262154		1939	21.399	0.108384
1940	21.41	0.499307				1940	21.41	0.664163				1940	21.41	0.36965					1940	21.41	0.543844				1940	21.41	0.268827		1940	21.41	0.113274
1941	21.421	0.502402				1941	21.421	0.717011				1941	21.421	0.336278					1941	21.421	0.556669				1941	21.421	0.274073		1941	21.421	0.124873
1942	21.432	0.488001				1942	21.432	0.750774				1942	21.432	0.326707					1942	21.432	0.539395				1942	21.432	0.279697		1942	21.432	0.141504
1943	21.443	0.467689				1943	21.443	0.760768				1943	21.443	0.335714					1943	21.443	0.499267				1943	21.443	0.28532		1943	21.443	0.157667
1944	21.454	0.454901				1944	21.454	0.757057				1944	21.454	0.342667					1944	21.454	0.447198				1944	21.454	0.286155		1944	21.454	0.166149
1945	21.465	0.460482				1945	21.465	0.75033				1945	21.465	0.328635					1945	21.465	0.394423				1945	21.465	0.277835		1945	21.465	0.165604
1946	21.476	0.494085				1946	21.476	0.744323				1946	21.476	0.295609					1946	21.476	0.351309				1946	21.476	0.263215		1946	21.476	0.16348
1947	21.487	0.562619				1947	21.487	0.737472				1947	21.487	0.26463					1947	21.487	0.325578				1947	21.487	0.253699		1947	21.487	0.167896
1948	21.498	0.66024				1948	21.498	0.726833				1948	21.498	0.257212					1948	21.498	0.318596				1948	21.498	0.258785		1948	21.498	0.176888
1949	21.509	0.759342				1949	21.509	0.711925				1949	21.509	0.280616					1949	21.509	0.325319				1949	21.509	0.277993		1949	21.509	0.179502
1950	21.52	0.818765				1950	21.52	0.694257				1950	21.52	0.325166					1950	21.52	0.338963				1950	21.52	0.303019		1950	21.52	0.17157
1951	21.531	0.809441				1951	21.531	0.673574				1951	21.531	0.374437					1951	21.531	0.357057				1951	21.531	0.327011		1951	21.531	0.163588
1952	21.542	0.737598				1952	21.542	0.646431				1952	21.542	0.415925					1952	21.542	0.379631				1952	21.542	0.351595		1952	21.542	0.171881
1953	21.553	0.636836				1953	21.553	0.614367				1953	21.553	0.448371					1953	21.553	0.399472				1953	21.553	0.383755		1953	21.553	0.2023
1954	21.564	0.538584				1954	21.564	0.588567				1954	21.564	0.476203					1954	21.564	0.400576				1954	21.564	0.427345		1954	21.564	0.246257
1955	21.575	0.455446				1955	21.575	0.585871				1955	21.575	0.500065					1955	21.575	0.371038				1955	21.575	0.473193		1955	21.575	0.291505
1956	21.586	0.38806				1956	21.586	0.611948				1956	21.586	0.512038					1956	21.586	0.317884				1956	21.586	0.497503		1956	21.586	0.334185
1957	21.597	0.341199				1957	21.597	0.65227				1957	21.597	0.502426					1957	21.597	0.263836				1957	21.597	0.477604		1957	21.597	0.38093
1958	21.608	0.323517				1958	21.608	0.686579				1958	21.608	0.471457					1958	21.608	0.23009				1958	21.608	0.414626		1958	21.608	0.437741
1959	21.619	0.337529				1959	21.619	0.708598				1959	21.619	0.431353					1959	21.619	0.225503				1959	21.619	0.339509		1959	21.619	0.502908
1960	21.63	0.367586				1960	21.63	0.723108				1960	21.63	0.396389					1960	21.63	0.244918				1960	21.63	0.289971		1960	21.63	0.569715
1961	21.641	0.388369				1961	21.641	0.729744				1961	21.641	0.372325					1961	21.641	0.278842				1961	21.641	0.283011		1961	21.641	0.636425
1962	21.652	0.384966				1962	21.652	0.721722				1962	21.652	0.35316					1962	21.652	0.319634				1962	21.652	0.307173		1962	21.652	0.709073
1963	21.663	0.366251				1963	21.663	0.702626				1963	21.663	0.328883					1963	21.663	0.36285				1963	21.663	0.33752		1963	21.663	0.798582
1964	21.674	0.356667				1964	21.674	0.6846				1964	21.674	0.295746					1964	21.674	0.403342				1964	21.674	0.352066		1964	21.674	0.918593
1965	21.685	0.372351				1965	21.685	0.671464				1965	21.685	0.26164					1965	21.685	0.434733				1965	21.685	0.341544		1965	21.685	1.08863
1966	21.696	0.409251				1966	21.696	0.653487				1966	21.696	0.240783					1966	21.696	0.454954				1966	21.696	0.310895		1966	21.696	1.33978
1967	21.707	0.451355				1967	21.707	0.625372				1967	21.707	0.244403					1967	21.707	0.469995				1967	21.707	0.274761		1967	21.707	1.70385
1968	21.718	0.485295				1968	21.718	0.598295				1968	21.718	0.273338					1968	21.718	0.490144				1968	21.718	0.2509		1968	21.718	2.19065
1969	21.729	0.505588				1969	21.729	0.593013				1969	21.729	0.320148					1969	21.729	0.517513				1969	21.729	0.249464		1969	21.729	2.77302
1970	21.74	0.513367				1970	21.74	0.620395				1970	21.74	0.370426					1970	21.74	0.538189				1970	21.74	0.267582		1970	21.74	3.40673
1971	21.751	0.515785				1971	21.751	0.672488				1971	21.751	0.40739					1971	21.751	0.531868				1971	21.751	0.295542		1971	21.751	4.07134
1972	21.762	0.526172				1972	21.762	0.72851				1972	21.762	0.417937					1972	21.762	0.492714				1972	21.762	0.327415		1972	21.762	4.80072
1973	21.773	0.558796				1973	21.773	0.765249				1973	21.773	0.397581					1973	21.773	0.439075				1973	21.773	0.372834		1973	21.773	5.66745
1974	21.784	0.616362				1974	21.784	0.765176				1974	21.784	0.352058					1974	21.784	0.397002				1974	21.784	0.451082		1974	21.784	6.71206
1975	21.795	0.681103				1975	21.795	0.721045				1975	21.795	0.295562					1975	21.795	0.384224				1975	21.795	0.57662		1975	21.795	7.87997
1976	21.806	0.725281				1976	21.806	0.64235				1976	21.806	0.247312					1976	21.806	0.404202				1976	21.806	0.7443		1976	21.806	9.02995
1977	21.817	0.736371				1977	21.817	0.555365				1977	21.817	0.225352					1977	21.817	0.450964				1977	21.817	0.928614		1977	21.817	10.0294
1978	21.829	0.728529				1978	21.829	0.493232				1978	21.829	0.238149					1978	21.829	0.511054				1978	21.829	1.09686		1978	21.829	10.8455
1979	21.84	0.722518				1979	21.84	0.478182				1979	21.84	0.278659					1979	21.84	0.564794				1979	21.84	1.22813		1979	21.84	11.5517
1980	21.851	0.720262				1980	21.851	0.509498				1980	21.851	0.32476					1980	21.851	0.596814				1980	21.851	1.32182		1980	21.851	12.2439
1981	21.862	0.706242				1981	21.862	0.568215				1981	21.862	0.350245					1981	21.862	0.605768				1981	21.862	1.39438		1981	21.862	12.9767
1982	21.873	0.670463				1982	21.873	0.628675				1982	21.873	0.342715					1982	21.873	0.604548				1982	21.873	1.46634		1982	21.873	13.7851
1983	21.884	0.619313				1983	21.884	0.6699				1983	21.884	0.313779					1983	21.884	0.607303				1983	21.884	1.55915		1983	21.884	14.7128
1984	21.895	0.567415				1984	21.895	0.680351				1984	21.895	0.288907					1984	21.895	0.619814				1984	21.895	1.68847		1984	21.895	15.8052
1985	21.906	0.528787				1985	21.906	0.657764				1985	21.906	0.287649					1985	21.906	0.640683				1985	21.906	1.856		1985	21.906	17.0945
1986	21.917	0.514273				1986	21.917	0.611484				1986	21.917	0.310017					1986	21.917	0.665288				1986	21.917	2.03544		1986	21.917	18.5701
1987	21.928	0.525619				1987	21.928	0.559403				1987	21.928	0.339326					1987	21.928	0.686058				1987	21.928	2.17828		1987	21.928	20.1144
1988	21.939	0.553086				1988	21.939	0.51925				1988	21.939	0.35512					1988	21.939	0.693484				1988	21.939	2.24372		1988	21.939	21.4874
1989	21.95	0.581904				1989	21.95	0.496948				1989	21.95	0.345844					1989	21.95	0.683591				1989	21.95	2.2292		1989	21.95	22.4747
1990	21.961	0.60086				1990	21.961	0.487032				1990	21.961	0.31271					1990	21.961	0.662606				1990	21.961	2.17882		1990	21.961	23.0741
1991	21.972	0.605819				1991	21.972	0.478974				1991	21.972	0.265771					1991	21.972	0.647213				1991	21.972	2.16366		1991	21.972	23.5204
1992	21.983	0.597981				1992	21.983	0.468582				1992	21.983	0.217114					1992	21.983	0.657408				1992	21.983	2.244		1992	21.983	24.1289
1993	21.994	0.579939				1993	21.994	0.458425				1993	21.994	0.17602					1993	21.994	0.701997				1993	21.994	2.43773		1993	21.994	25.0719
1994	22.005	0.557084				1994	22.005	0.45431				1994	22.005	0.146951					1994	22.005	0.769893				1994	22.005	2.72509		1994	22.005	26.2548
1995	22.016	0.541602				1995	22.016	0.458718				1995	22.016	0.129016					1995	22.016	0.832288				1995	22.016	3.0693		1995	22.016	27.3588
1996	22.027	0.546597				1996	22.027	0.467943				1996	22.027	0.11809					1996	22.027	0.864328				1996	22.027	3.43002		1996	22.027	28.0513
1997	22.038	0.572046				1997	22.038	0.480815				1997	22.038	0.111103					1997	22.038	0.868389				1997	22.038	3.77658		1997	22.038	28.2153
[truncated: 1,210 more rows]

## Sheet: Fig.1c
#"-ESI EIC(288.9402) Scan Frag=140.0V 20200409-S4.d Smooth "				#"-ESI EIC(291.9503) Scan Frag=140.0V 20200409-S4.d Smooth "				#"-ESI EIC(328.9234) Scan Frag=140.0V 20200409-S4.d Smooth "				#"-ESI EIC(331.9335) Scan Frag=140.0V 20200409-S4.d Smooth "				#"-ESI EIC(368.9066) Scan Frag=140.0V 20200409-S4.d Smooth "				#"-ESI EIC(371.9166) Scan Frag=140.0V 20200409-S4.d Smooth "				#"-ESI Scan (rt: 27.497 min) Frag=140.0V 20200409-S4.d "				#"-ESI Scan (rt: 24.734 min) Frag=140.0V 20200409-S4.d "				#"-ESI Scan (rt: 22.752 min) Frag=140.0V 20200409-S4.d "
#Point	X(Minutes)	Y(Counts)		#Point	X(Minutes)	Y(Counts)		#Point	X(Minutes)	Y(Counts)		#Point	X(Minutes)	Y(Counts)		#Point	X(Minutes)	Y(Counts)		#Point	X(Minutes)	Y(Counts)		#Point	X(Thompsons)	Y(Counts)		#Point	X(Thompsons)	Y(Counts)		#Point	X(Thompsons)	Y(Counts)
0	0.037	9		0	0.037	1		0	0.037	17		0	0.037	0		0	0.037	0		0	0.037	8		0	60.0016	151		0	60.002	152		0	60.0015	279
1	0.048	9		1	0.048	0		1	0.048	9		1	0.048	1		1	0.048	5		1	0.048	7		1	60.006	203		1	60.0064	261		1	60.006	385
2	0.059	10		2	0.059	2		2	0.059	11		2	0.059	2		2	0.059	0		2	0.059	12		2	60.0105	310		2	60.0108	259		2	60.0104	483
3	0.07	8		3	0.07	0		3	0.07	11		3	0.07	2		3	0.07	0		3	0.07	8		3	60.0149	387		3	60.0153	205		3	60.0149	476
4	0.081	6		4	0.081	0		4	0.081	11		4	0.081	0		4	0.081	2		4	0.081	19		4	60.0193	328		4	60.0197	156		4	60.0193	448
5	0.092	3		5	0.092	1		5	0.092	8		5	0.092	0		5	0.092	0		5	0.092	8		5	60.0238	257		5	60.0242	109		5	60.0237	388
6	0.103	10		6	0.103	4		6	0.103	16		6	0.103	0		6	0.103	1		6	0.103	3		6	60.0282	201		6	60.0286	68		6	60.0282	285
7	0.114	33.2589		7	0.114	8.69023		7	0.114	22.3266		7	0.114	6.12146		7	0.114	20.9776		7	0.114	19.9786		7	60.0327	156		7	60.033	63		7	60.0326	198
8	0.125	60.5363		8	0.125	17.0286		8	0.125	37.2443		8	0.125	11.4896		8	0.125	41.6778		8	0.125	33.0749		8	60.0371	123		8	60.0375	39		8	60.037	164
9	0.136	100.916		9	0.136	29.0519		9	0.136	59.9506		9	0.136	18.7984		9	0.136	70.0937		9	0.136	51.8729		9	60.0415	133		9	60.0419	22		9	60.0415	132
10	0.158	148.425		10	0.158	41.7112		10	0.158	85.5398		10	0.158	26.814		10	0.158	98.6603		10	0.158	71.7614		10	60.046	177		10	60.0463	17		10	60.0459	114
11	0.169	190.956		11	0.169	49.8729		11	0.169	104.883		11	0.169	33.9113		11	0.169	116.269		11	0.169	85.4051		11	60.0504	167		11	60.0508	24		11	60.0504	108
12	0.18	216.624		12	0.18	49.7652		12	0.18	110.865		12	0.18	38.787		12	0.18	115.982		12	0.18	87.0486		12	60.0548	121		12	60.0552	35		12	60.0548	104
13	0.191	220.799		13	0.191	41.9615		13	0.191	104.079		13	0.191	41.2829		13	0.191	100.436		13	0.191	76.4664		13	60.0593	76		13	60.0596	33		13	60.0592	64
14	0.202	207.571		14	0.202	30.6924		14	0.202	91.9017		14	0.202	42.5645		14	0.202	78.9194		14	0.202	58.8411		14	60.0637	44		14	60.0641	23		14	60.0637	51
15	0.213	186.213		15	0.213	20.5379		15	0.213	81.5475		15	0.213	44.8834		15	0.213	59.7789		15	0.213	40.9271		15	60.0681	28		15	60.0685	18		15	60.0681	44
16	0.224	165.485		16	0.224	13.8192		16	0.224	74.4051		16	0.224	50.1914		16	0.224	46.1307		16	0.224	27.5209		16	60.0726	33		16	60.073	19		16	60.0725	13
17	0.235	149.066		17	0.235	10.7019		17	0.235	67.2532		17	0.235	58.1108		17	0.235	37.049		17	0.235	20.463		17	60.077	48		17	60.0774	15		17	60.077	22
18	0.247	134.946		18	0.247	10.4642		18	0.247	57.5971		18	0.247	65.5969		18	0.247	30.5662		18	0.247	19.9269		18	60.0815	37		18	60.0818	17		18	60.0814	44
19	0.258	119.609		19	0.258	12.2993		19	0.258	46.6412		19	0.258	69.1139		19	0.258	25.276		19	0.258	25.5245		19	60.0859	23		19	60.0863	15		19	60.0859	46
20	0.269	103.641		20	0.269	15.3061		20	0.269	37.567		20	0.269	66.7791		20	0.269	21.2544		20	0.269	36.4615		20	60.0903	21		20	60.0907	32		20	60.0903	21
21	0.28	91.5772		21	0.28	18.2677		21	0.28	31.8903		21	0.28	59.2157		21	0.28	19.2873		21	0.28	50.6801		21	60.0948	29		21	60.0952	51		21	60.0947	7
22	0.291	88.2248		22	0.291	20.1265		22	0.291	28.8154		22	0.291	49.0393		22	0.291	20.2837		22	0.291	64.0971		22	60.0992	41		22	60.0996	56		22	60.0992	7
23	0.302	93.8418		23	0.302	20.5594		23	0.302	26.6082		23	0.302	39.7309		23	0.302	23.9707		23	0.302	71.7189		23	60.1037	29		23	60.104	51		23	60.1036	42
24	0.313	103.298		24	0.313	20.0737		24	0.313	24.3829		24	0.313	33.5822		24	0.313	28.6139		24	0.313	70.4668		24	60.1081	10		24	60.1085	46		24	60.108	111
25	0.324	109.326		25	0.324	19.2992		25	0.324	22.2474		25	0.324	30.1706		25	0.324	32.0102		25	0.324	61.4671		25	60.1125	9		25	60.1129	39		25	60.1125	126
26	0.335	107.544		26	0.335	18.547		26	0.335	20.605		26	0.335	27.0794		26	0.335	32.9882		26	0.335	49.064		26	60.117	19		26	60.1174	36		26	60.1169	92
27	0.346	99.007		27	0.346	17.9286		27	0.346	19.4952		27	0.346	22.5732		27	0.346	32.4914		27	0.346	37.5978		27	60.1214	14		27	60.1218	65		27	60.1214	54
28	0.357	87.6508		28	0.357	17.6674		28	0.357	18.8682		28	0.357	17.209		28	0.357	32.7117		28	0.357	29.2708		28	60.1259	19		28	60.1262	49		28	60.1258	32
29	0.368	76.0844		29	0.368	17.8746		29	0.368	18.8864		29	0.368	13.1127		29	0.368	35.5694		29	0.368	24.3919		29	60.1303	25		29	60.1307	32		29	60.1302	20
30	0.379	64.3355		30	0.379	18.1227		30	0.379	19.9087		30	0.379	12.2909		30	0.379	41.189		30	0.379	22.5229		30	60.1347	26		30	60.1351	32		30	60.1347	29
31	0.39	52.2033		31	0.39	17.7653		31	0.39	22.2806		31	0.39	16.0911		31	0.39	47.5904		31	0.39	22.6871		31	60.1392	20		31	60.1396	23		31	60.1391	45
32	0.401	40.8042		32	0.401	16.8606		32	0.401	25.8465		32	0.401	25.3312		32	0.401	51.6812		32	0.401	23.3448		32	60.1436	23		32	60.144	27		32	60.1436	29
33	0.412	31.8112		33	0.412	16.7174		33	0.412	29.87		33	0.412	39.5296		33	0.412	51.6131		33	0.412	22.9768		33	60.1481	21		33	60.1484	19		33	60.148	12
34	0.423	26.0417		34	0.423	18.9171		34	0.423	33.4123		34	0.423	55.2443		34	0.423	48.1724		34	0.423	21.296		34	60.1525	15		34	60.1529	13		34	60.1525	8
35	0.434	23.3274		35	0.434	24.0586		35	0.434	35.9808		35	0.434	66.6167		35	0.434	43.1032		35	0.434	19.2753		35	60.1569	23		35	60.1573	22		35	60.1569	8
36	0.445	23.3816		36	0.445	31.0874		36	0.445	37.8391		36	0.445	69.0046		36	0.445	37.6728		36	0.445	18.2201		36	60.1614	43		36	60.1618	19		36	60.1613	13
37	0.456	25.9017		37	0.456	38.0979		37	0.456	39.3684		37	0.456	62.7561		37	0.456	32.7681		37	0.456	18.5462		37	60.1658	59		37	60.1662	12		37	60.1658	9
38	0.467	30.2033		38	0.467	43.3709		38	0.467	40.3238		38	0.467	52.343		38	0.467	30.1616		38	0.467	19.6872		38	60.1703	71		38	60.1706	12		38	60.1702	4
39	0.478	34.8566		39	0.478	45.6015		39	0.478	39.9746		39	0.478	42.2326		39	0.478	31.4521		39	0.478	20.9113		39	60.1747	71		39	60.1751	7		39	60.1747	13
40	0.489	38.256		40	0.489	44.0444		40	0.489	37.8878		40	0.489	34.1839		40	0.489	35.8189		40	0.489	22.0556		40	60.1792	57		40	60.1795	18		40	60.1791	19
41	0.5	39.7201		41	0.5	39.7478		41	0.5	34.4975		41	0.5	28.094		41	0.5	39.9087		41	0.5	23.3751		41	60.1836	42		41	60.184	22		41	60.1835	21
42	0.511	40.3324		42	0.511	36.0592		42	0.511	30.9273		42	0.511	23.8646		42	0.511	40.3796		42	0.511	24.9047		42	60.188	32		42	60.1884	16		42	60.188	11
43	0.522	42.4029		43	0.522	36.9169		43	0.522	28.4145		43	0.522	21.6738		43	0.522	36.8064		43	0.522	26.177		43	60.1925	39		43	60.1929	20		43	60.1924	35
44	0.533	47.8075		44	0.533	43.6022		44	0.533	27.6445		44	0.533	21.385		44	0.533	31.8292		44	0.533	26.5832		44	60.1969	38		44	60.1973	21		44	60.1969	38
45	0.544	56.2517		45	0.544	52.9923		45	0.544	28.388		45	0.544	22.218		45	0.544	29.1741		45	0.544	26.1269		45	60.2014	29		45	60.2017	8		45	60.2013	13
46	0.555	64.8358		46	0.555	59.2147		46	0.555	29.6983		46	0.555	23.2267		46	0.555	31.538		46	0.555	25.8433		46	60.2058	18		46	60.2062	3		46	60.2058	6
47	0.566	69.9126		47	0.566	57.7103		47	0.566	30.852		47	0.566	24.0906		47	0.566	39.8806		47	0.566	27.5781		47	60.2102	8		47	60.2106	5		47	60.2102	5
48	0.577	69.6035		48	0.577	48.4932		48	0.577	31.7781		48	0.577	25.0086		48	0.577	53.2504		48	0.577	32.739		48	60.2147	16		48	60.2151	6		48	60.2146	1
49	0.588	64.7339		49	0.588	35.7265		49	0.588	32.7512		49	0.588	26.5136		49	0.588	68.4705		49	0.588	41.0649		49	60.2191	23		49	60.2195	0		49	60.2191	0
50	0.599	57.4024		50	0.599	24.2809		50	0.599	34.1956		50	0.599	28.9221		50	0.599	80.4491		50	0.599	49.9854		50	60.2236	15		50	60.224	4		50	60.2235	0
51	0.61	49.5929		51	0.61	16.8708		51	0.61	36.5103		51	0.61	31.9509		51	0.61	84.1267		51	0.61	55.3679		51	60.228	9		51	60.2284	14		51	60.228	14
52	0.621	42.9345		52	0.621	13.9044		52	0.621	40.1435		52	0.621	34.858		52	0.621	78.0401		52	0.621	54.2753		52	60.2325	2		52	60.2328	30		52	60.2324	55
53	0.632	38.7921		53	0.632	15.0586		53	0.632	45.1366		53	0.632	36.8817		53	0.632	65.4455		53	0.632	47.3356		53	60.2369	0		53	60.2373	114		53	60.2369	71
54	0.643	37.8006		54	0.643	20.2342		54	0.643	50.8918		54	0.643	37.6095		54	0.643	52.0823		54	0.643	38.3961		54	60.2414	2		54	60.2417	221		54	60.2413	58
55	0.654	39.2529		55	0.654	29.1212		55	0.654	56.3022		55	0.654	37.3471		55	0.654	42.4205		55	0.654	31.3179		55	60.2458	3		55	60.2462	237		55	60.2458	33
56	0.665	41.3444		56	0.665	39.5775		56	0.665	59.7861		56	0.665	36.7662		56	0.665	37.6853		56	0.665	27.4672		56	60.2502	9		56	60.2506	163		56	60.2502	13
57	0.676	42.0868		57	0.676	48.0131		57	0.676	59.7011		57	0.676	36.5114		57	0.676	36.146		57	0.676	25.9506		57	60.2547	8		57	60.2551	89		57	60.2546	8
58	0.687	40.8902		58	0.687	51.437		58	0.687	55.328		58	0.687	36.9381		58	0.687	35.1898		58	0.687	25.4057		58	60.2591	7		58	60.2595	49		58	60.2591	7
59	0.698	38.9654		59	0.698	49.5273		59	0.698	48.0642		59	0.698	37.8534		59	0.698	33.4019		59	0.698	25.0584		59	60.2636	18		59	60.264	35		59	60.2635	12
60	0.709	38.2905		60	0.709	44.4096		60	0.709	40.9299		60	0.709	38.5054		60	0.709	31.3543		60	0.709	24.5695		60	60.268	9		60	60.2684	40		60	60.268	19
61	0.72	39.8929		61	0.72	38.9748		61	0.72	36.8763		61	0.72	38.0127		61	0.72	30.5772		61	0.72	23.7687		61	60.2725	15		61	60.2728	42		61	60.2724	13
62	0.731	42.789		62	0.731	35.1852		62	0.731	37.1577		62	0.731	36.169		62	0.731	32.3297		62	0.731	22.6734		62	60.2769	13		62	60.2773	47		62	60.2769	1
63	0.742	44.8366		63	0.742	33.2441		63	0.742	40.9551		63	0.742	33.8597		63	0.742	36.8774		63	0.742	21.6844		63	60.2814	3		63	60.2817	82		63	60.2813	10
64	0.753	44.5409		64	0.753	31.8615		64	0.753	46.0359		64	0.753	32.0694		64	0.753	43.2925		64	0.753	21.2162		64	60.2858	0		64	60.2862	118		64	60.2858	19
65	0.764	42.0161		65	0.764	29.5777		65	0.764	49.8674		65	0.764	30.8155		65	0.764	49.9611		65	0.764	21.3225		65	60.2903	0		65	60.2906	114		65	60.2902	39
66	0.775	38.3162		66	0.775	26.3742		66	0.775	50.6998		66	0.775	29.0641		66	0.775	55.1626		66	0.775	21.6567		66	60.2947	4		66	60.2951	81		66	60.2947	57
67	0.786	34.439		67	0.786	23.4455		67	0.786	47.9531		67	0.786	25.8977		67	0.786	57.9018		67	0.786	21.7946		67	60.2991	12		67	60.2995	67		67	60.2991	44
68	0.797	31.0992		68	0.797	22.3858		68	0.797	42.5138		68	0.797	21.7052		68	0.797	58.4645		68	0.797	21.683		68	60.3036	9		68	60.304	49		68	60.3035	26
69	0.808	29.0381		69	0.808	24.2281		69	0.808	36.2186		69	0.808	18.0715		69	0.808	58.0471		69	0.808	21.7272		69	60.308	9		69	60.3084	22		69	60.308	10
70	0.819	28.7912		70	0.819	28.8995		70	0.819	31.1779		70	0.819	16.3984		70	0.819	57.5836		70	0.819	22.4139		70	60.3125	4		70	60.3129	36		70	60.3124	4
71	0.83	30.2971		71	0.83	35.1577		71	0.83	29.3958		71	0.83	17.2467		71	0.83	57.2628		71	0.83	23.8752		71	60.3169	0		71	60.3173	49		71	60.3169	11
72	0.841	32.776		72	0.841	40.9		72	0.841	32.4065		72	0.841	20.6217		72	0.841	57.1345		72	0.841	25.6671		72	60.3214	3		72	60.3218	31		72	60.3213	9
73	0.852	35.3989		73	0.852	44.139		73	0.852	40.3752		73	0.852	26.7076		73	0.852	58.3785		73	0.852	26.9237		73	60.3258	15		73	60.3262	11		73	60.3258	1
74	0.863	37.9775		74	0.863	44.0951		74	0.863	50.7826		74	0.863	35.5121		74	0.863	63.0017		74	0.863	26.8063		74	60.3303	15		74	60.3307	5		74	60.3302	6
75	0.874	40.9639		75	0.874	41.4155		75	0.874	59.0732		75	0.874	45.5685		75	0.874	72.5122		75	0.874	25.1355		75	60.3347	17		75	60.3351	32		75	60.3347	26
76	0.885	44.636		76	0.885	37.626		76	0.885	61.4541		76	0.885	53.6725		76	0.885	85.7765		76	0.885	22.6156		76	60.3392	18		76	60.3395	135		76	60.3391	22
77	0.896	48.2683		77	0.896	34.2396		77	0.896	57.7164		77	0.896	56.7727		77	0.896	98.9977		77	0.896	20.4211		77	60.3436	12		77	60.344	288		77	60.3436	13
78	0.907	50.2849		78	0.907	32.293		78	0.907	50.9384		78	0.907	54.2318		78	0.907	107.537		78	0.907	19.405		78	60.3481	12		78	60.3484	351		78	60.348	18
79	0.918	49.6026		79	0.918	31.9712		79	0.918	44.527		79	0.918	48.3016		79	0.918	109.042		79	0.918	19.5537		79	60.3525	21		79	60.3529	292		79	60.3525	32
80	0.929	46.8514		80	0.929	32.1932		80	0.929	40.4251		80	0.929	42.384		80	0.929	104.463		80	0.929	20.153		80	60.357	23		80	60.3573	205		80	60.3569	17
81	0.94	43.8112		81	0.94	31.1216		81	0.94	39.5259		81	0.94	38.8778		81	0.94	97.2431		81	0.94	20.5651		81	60.3614	20		81	60.3618	142		81	60.3614	8
82	0.951	41.9583		82	0.951	28.3808		82	0.951	42.7053		82	0.951	38.0076		82	0.951	90.4445		82	0.951	20.9328		82	60.3659	19		82	60.3662	125		82	60.3658	14
83	0.962	41.9423		83	0.962	25.9864		83	0.962	50.5519		83	0.962	38.0617		83	0.962	84.6312		83	0.962	21.8295		83	60.3703	9		83	60.3707	101		83	60.3703	10
84	0.973	43.732		84	0.973	27.0628		84	0.973	62.5122		84	0.973	36.9084		84	0.973	78.4796		84	0.973	23.7312		84	60.3748	7		84	60.3751	68		84	60.3747	6
85	0.984	46.992		85	0.984	32.7217		85	0.984	76.0584		85	0.984	33.6564		85	0.984	71.6327		85	0.984	26.6925		85	60.3792	5		85	60.3796	51		85	60.3792	12
86	0.995	51.1157		86	0.995	41.2525		86	0.995	86.9469		86	0.995	29.1261		86	0.995	66.012		86	0.995	30.3285		86	60.3837	11		86	60.384	34		86	60.3836	39
87	1.006	55.5064		87	1.006	49.5524		87	1.006	91.2746		87	1.006	24.7985		87	1.006	63.9646		87	1.006	33.8839		87	60.3881	14		87	60.3885	24		87	60.3881	109
88	1.017	59.5894		88	1.017	55.4283		88	1.017	87.6673		88	1.017	21.3197		88	1.017	65.6612		88	1.017	36.4905		88	60.3926	12		88	60.3929	23		88	60.3925	138
89	1.028	63.1272		89	1.028	58.1022		89	1.028	78.594		89	1.028	18.2734		89	1.028	69.0256		89	1.028	37.7847		89	60.397	17		89	60.3974	22		89	60.397	104
90	1.039	66.0422		90	1.039	57.5708		90	1.039	69.0768		90	1.039	15.3621		90	1.039	70.9242		90	1.039	38.1715		90	60.4015	15		90	60.4018	14		90	60.4014	57
91	1.05	68.1742		91	1.05	54.2497		91	1.05	63.7121		91	1.05	13.2866		91	1.05	69.1751		91	1.05	38.4964		91	60.4059	12		91	60.4063	13		91	60.4059	40
92	1.061	69.2418		92	1.061	49.7687		92	1.061	63.8559		92	1.061	13.1534		92	1.061	63.5244		92	1.061	38.9454		92	60.4104	6		92	60.4107	14		92	60.4103	24
93	1.072	68.9816		93	1.072	46.5741		93	1.072	67.0246		93	1.072	15.4343		93	1.072	56.0674		93	1.072	38.7899		93	60.4148	5		93	60.4152	24		93	60.4148	13
94	1.083	66.8814		94	1.083	45.8597		94	1.083	69.1156		94	1.083	19.4788		94	1.083	49.6682		94	1.083	37.2874		94	60.4193	5		94	60.4196	18		94	60.4192	18
95	1.094	63.3707		95	1.094	46.2362		95	1.094	67.4367		95	1.094	24.1977		95	1.094	46.111		95	1.094	34.8316		95	60.4237	13		95	60.4241	16		95	60.4237	27
96	1.105	60.7117		96	1.105	45.63		96	1.105	62.326		96	1.105	28.8768		96	1.105	45.9547		96	1.105	32.649		96	60.4282	11		96	60.4285	7		96	60.4281	17
97	1.116	62.0761		97	1.116	43.7373		97	1.116	55.901		97	1.116	33.3873		97	1.116	49.4396		97	1.116	31.3348		97	60.4326	5		97	60.433	15		97	60.4326	7
98	1.127	68.3075		98	1.127	42.0909		98	1.127	50.4077		98	1.127	37.792		98	1.127	56.7953		98	1.127	30.3033		98	60.4371	5		98	60.4374	32		98	60.437	7
99	1.138	75.824		99	1.138	41.6725		99	1.138	47.4136		99	1.138	41.7424		99	1.138	66.9654		99	1.138	28.4341		99	60.4415	12		99	60.4419	71		99	60.4415	13
100	1.149	78.5082		100	1.149	41.8624		100	1.149	47.4295		100	1.149	44.2892		100	1.149	76.4508		100	1.149	25.4282		100	60.446	10		100	60.4463	91		100	60.4459	15
101	1.16	72.8172		101	1.16	41.0487		101	1.16	50.0104		101	1.16	44.0862		101	1.16	80.4032		101	1.16	21.9552		101	60.4504	10		101	60.4508	107		101	60.4504	9
102	1.171	60.6116		102	1.171	38.7541		102	1.171	54.1933		102	1.171	40.4189		102	1.171	76.4219		102	1.171	19.0155		102	60.4549	15		102	60.4553	111		102	60.4548	20
103	1.182	47.7497		103	1.182	36.3637		103	1.182	59.312		103	1.182	34.2472		103	1.182	67.0166		103	1.182	17.1451		103	60.4593	11		103	60.4597	98		103	60.4593	33
104	1.193	39.8717		104	1.193	35.9774		104	1.193	64.7511		104	1.193	28.0227		104	1.193	58.0538		104	1.193	16.2024		104	60.4638	6		104	60.4642	81		104	60.4637	15
105	1.204	39.6309		105	1.204	38.2033		105	1.204	69.065		105	1.204	23.995		105	1.204	54.1465		105	1.204	15.7253		105	60.4682	7		105	60.4686	50		105	60.4682	8
106	1.215	45.9378		106	1.215	41.2347		106	1.215	70.2789		106	1.215	22.552		106	1.215	55.6789		106	1.215	15.4471		106	60.4727	4		106	60.4731	26		106	60.4726	5
107	1.226	54.4642		107	1.226	42.0161		107	1.226	67.6847		107	1.226	22.1935		107	1.226	59.549		107	1.226	15.5924		107	60.4771	2		107	60.4775	36		107	60.4771	5
108	1.237	59.8143		108	1.237	38.6446		108	1.237	62.6493		108	1.237	21.0951		108	1.237	62.1347		108	1.237	16.3972		108	60.4816	5		108	60.482	38		108	60.4815	9
109	1.248	59.3851		109	1.248	32.0522		109	1.248	57.5121		109	1.248	18.6243		109	1.248	61.7832		109	1.248	17.7512		109	60.486	32		109	60.4864	34		109	60.486	6
110	1.259	54.8134		110	1.259	25.3301		110	1.259	53.8184		110	1.259	15.5194		110	1.259	59.4118		110	1.259	19.136		110	60.4905	60		110	60.4909	22		110	60.4905	6
111	1.27	50.1508		111	1.27	21.285		111	1.27	51.8083		111	1.27	12.87		111	1.27	56.543		111	1.27	20.1099		111	60.495	69		111	60.4953	29		111	60.4949	4
112	1.282	47.9298		112	1.282	20.6853		112	1.282	50.888		112	1.282	11.2866		112	1.282	54.3306		112	1.282	20.5705		112	60.4994	64		112	60.4998	29		112	60.4994	2
113	1.293	47.6615		113	1.293	22.5692		113	1.293	50.3441		113	1.293	10.7751		113	1.293	53.4799		113	1.293	20.5986		113	60.5039	45		113	60.5042	17		113	60.5038	18
114	1.304	47.7203		114	1.304	25.5443		114	1.304	50.0164		114	1.304	11.1324		114	1.304	54.5608		114	1.304	20.214		114	60.5083	31		114	60.5087	12		114	60.5083	32
115	1.315	47.4535		115	1.315	28.3924		115	1.315	50.1327		115	1.315	12.2513		115	1.315	57.8343		115	1.315	19.2644		115	60.5128	21		115	60.5131	11		115	60.5127	14
116	1.326	47.3551		116	1.326	30.0894		116	1.326	50.6488		116	1.326	13.9713		116	1.326	62.7645		116	1.326	17.7329		116	60.5172	12		116	60.5176	10		116	60.5172	4
117	1.337	47.8863		117	1.337	30.1565		117	1.337	51.3297		117	1.337	16.0462		117	1.337	67.9917		117	1.337	16.028		117	60.5217	14		117	60.5221	17		117	60.5216	16
118	1.348	48.3369		118	1.348	29.12		118	1.348	52.1001		118	1.348	18.3951		118	1.348	71.8898		118	1.348	15.0162		118	60.5261	16		118	60.5265	35		118	60.5261	23
119	1.359	47.5704		119	1.359	28.5619		119	1.359	52.6052		119	1.359	21.2977		119	1.359	72.8077		119	1.359	15.7781		119	60.5306	10		119	60.531	25		119	60.5305	12
120	1.37	45.6021		120	1.37	29.9828		120	1.37	52.2517		120	1.37	24.8132		120	1.37	69.5996		120	1.37	19.054		120	60.535	14		120	60.5354	14		120	60.535	18
121	1.381	44.1775		121	1.381	34.0078		121	1.381	50.8096		121	1.381	28.2492		121	1.381	62.2682		121	1.381	24.6359		121	60.5395	21		121	60.5399	6		121	60.5394	28
122	1.392	45.5705		122	1.392	40.1825		122	1.392	48.8866		122	1.392	30.4141		122	1.392	52.8691		122	1.392	31.0207		122	60.544	25		122	60.5443	19		122	60.5439	13
123	1.403	50.6061		123	1.403	47.7212		123	1.403	47.6226		123	1.403	30.9863		123	1.403	44.9362		123	1.403	35.8395		123	60.5484	15		123	60.5488	17		123	60.5484	3
124	1.414	57.667		124	1.414	55.7041		124	1.414	48.0795		124	1.414	30.8448		124	1.414	41.5613		124	1.414	37.091		124	60.5529	22		124	60.5532	10		124	60.5528	3
125	1.425	64.0014		125	1.425	62.3773		125	1.425	50.7965		125	1.425	31.0241		125	1.425	43.6732		125	1.425	34.5075		125	60.5573	42		125	60.5577	14		125	60.5573	10
126	1.436	67.9479		126	1.436	65.3076		126	1.436	55.2503		126	1.436	31.7013		126	1.436	50.0171		126	1.436	29.6		126	60.5618	55		126	60.5622	9		126	60.5617	15
127	1.447	69.332		127	1.447	63.4366		127	1.447	59.9514		127	1.447	32.4482		127	1.447	57.792		127	1.447	24.4196		127	60.5662	48		127	60.5666	11		127	60.5662	12
128	1.458	68.4177		128	1.458	57.9496		128	1.458	63.1174		128	1.458	33.3281		128	1.458	63.7341		128	1.458	20.2881		128	60.5707	32		128	60.5711	12		128	60.5706	12
129	1.469	65.0663		129	1.469	52.0095		129	1.469	63.7311		129	1.469	34.6136		129	1.469	65.9303		129	1.469	17.5793		129	60.5751	24		129	60.5755	15		129	60.5751	17
130	1.48	59.3636		130	1.48	48.9115		130	1.48	61.97		130	1.48	36.092		130	1.48	64.8945		130	1.48	16.3584		130	60.5796	20		130	60.58	19		130	60.5796	13
131	1.491	52.0127		131	1.491	50.5373		131	1.491	58.8596		131	1.491	36.9672		131	1.491	63.0283		131	1.491	16.7151		131	60.5841	19		131	60.5844	13		131	60.584	5
132	1.502	44.2763		132	1.502	55.8993		132	1.502	55.6222		132	1.502	36.2196		132	1.502	61.8549		132	1.502	18.916		132	60.5885	36		132	60.5889	11		132	60.5885	6
133	1.513	37.7473		133	1.513	61.0308		133	1.513	52.6646		133	1.513	33.2034		133	1.513	60.7822		133	1.513	23.0113		133	60.593	36		133	60.5933	10		133	60.5929	12
134	1.524	34.2584		134	1.524	61.1337		134	1.524	50.1277		134	1.524	28.2457		134	1.524	58.4059		134	1.524	28.4202		134	60.5974	26		134	60.5978	6		134	60.5974	6
135	1.535	35.0004		135	1.535	54.3066		135	1.535	48.6527		135	1.535	22.7499		135	1.535	54.2395		135	1.535	33.7352		135	60.6019	29		135	60.6023	6		135	60.6018	3
136	1.546	39.8852		136	1.546	43.0015		136	1.546	49.9823		136	1.546	18.1642		136	1.546	49.0679		136	1.546	36.9727		136	60.6063	26		136	60.6067	12		136	60.6063	11
137	1.557	47.125		137	1.557	31.9035		137	1.557	55.4295		137	1.557	15.2405		137	1.557	44.5434		137	1.557	36.6025		137	60.6108	21		137	60.6112	9		137	60.6108	12
138	1.568	53.7232		138	1.568	24.2789		138	1.568	64.0197		138	1.568	14.1033		138	1.568	42.5198		138	1.568	32.7061		138	60.6153	25		138	60.6156	6		138	60.6152	6
139	1.579	56.892		139	1.579	20.6519		139	1.579	72.1618		139	1.579	14.8931		139	1.579	44.0309		139	1.579	27.1475		139	60.6197	18		139	60.6201	3		139	60.6197	3
140	1.59	55.5713		140	1.59	19.8187		140	1.59	75.8171		140	1.59	17.4398		140	1.59	48.3057		140	1.59	22.2424		140	60.6242	18		140	60.6246	14		140	60.6241	19
141	1.601	50.5606		141	1.601	20.2481		141	1.601	73.1095		141	1.601	20.6819		141	1.601	53.4074		141	1.601	19.4073		141	60.6286	18		141	60.629	15		141	60.6286	24
142	1.612	43.7692		142	1.612	20.9951		142	1.612	65.4702		142	1.612	23.2083		142	1.612	57.7013		142	1.612	18.7896		142	60.6331	21		142	60.6335	9		142	60.633	14
143	1.623	37.4134		143	1.623	22.1582		143	1.623	56.4515		143	1.623	24.3102		143	1.623	61.0253		143	1.623	19.6839		143	60.6376	16		143	60.6379	11		143	60.6375	15
144	1.634	33.544		144	1.634	24.1334		144	1.634	49.3699		144	1.634	24.7349		144	1.634	64.3073		144	1.634	21.1559		144	60.642	14		144	60.6424	18		144	60.642	27
145	1.645	33.4934		145	1.645	27.3786		145	1.645	45.5712		145	1.645	25.8188		145	1.645	68.4067		145	1.645	22.4478		145	60.6465	16		145	60.6468	15		145	60.6464	27
146	1.656	37.0985		146	1.656	31.7183		146	1.656	44.1192		146	1.656	27.9151		146	1.656	73.1608		146	1.656	23.2756		146	60.6509	41		146	60.6513	5		146	60.6509	18
147	1.667	42.4879		147	1.667	36.3741		147	1.667	43.1831		147	1.667	29.9892		147	1.667	77.4064		147	1.667	23.5873		147	60.6554	103		147	60.6558	5		147	60.6553	11
148	1.678	47.1144		148	1.678	40.288		148	1.678	41.9247		148	1.678	30.6657		148	1.678	79.1297		148	1.678	23.3475		148	60.6599	136		148	60.6602	6		148	60.6598	8
149	1.689	49.2578		149	1.689	42.5315		149	1.689	41.0679		149	1.689	29.4639		149	1.689	76.3186		149	1.689	22.2994		149	60.6643	127		149	60.6647	19		149	60.6643	3
150	1.7	48.8876		150	1.7	42.4829		150	1.7	42.2724		150	1.7	27.0673		150	1.7	68.5001		150	1.7	20.475		150	60.6688	107		150	60.6691	21		150	60.6687	10
151	1.711	46.8621		151	1.711	39.8642		151	1.711	46.1994		151	1.711	24.493		151	1.711	57.9193		151	1.711	18.722		151	60.6732	90		151	60.6736	13		151	60.6732	6
152	1.722	43.8862		152	1.722	35.1842		152	1.722	51.7802		152	1.722	22.839		152	1.722	48.7019		152	1.722	18.3071		152	60.6777	73		152	60.6781	12		152	60.6776	19
153	1.733	40.4045		153	1.733	29.705		153	1.733	56.6544		153	1.733	23.3383		153	1.733	44.6418		153	1.733	19.8694		153	60.6822	48		153	60.6825	17		153	60.6821	24
154	1.744	37.2533		154	1.744	24.9593		154	1.744	59.0527		154	1.744	27.067		154	1.744	47.1296		154	1.744	22.6389		154	60.6866	23		154	60.687	14		154	60.6866	14
155	1.755	35.8118		155	1.755	22.1197		155	1.755	58.8024		155	1.755	33.6883		155	1.755	54.6123		155	1.755	24.837		155	60.6911	12		155	60.6914	9		155	60.691	15
156	1.766	37.1161		156	1.766	21.5046		156	1.766	56.7533		156	1.766	40.666		156	1.766	63.7224		156	1.766	24.8873		156	60.6955	13		156	60.6959	15		156	60.6955	11
157	1.777	40.5129		157	1.777	22.4341		157	1.777	54.2064		157	1.777	44.3989		157	1.777	70.9996		157	1.777	22.609		157	60.7	14		157	60.7004	14		157	60.6999	3
158	1.788	43.5383		158	1.788	23.9494		158	1.788	53.0083		158	1.788	42.9514		158	1.788	74.2461		158	1.788	19.3345		158	60.7045	16		158	60.7048	12		158	60.7044	4
159	1.799	43.7991		159	1.799	25.3254		159	1.799	55.0336		159	1.799	37.4544		159	1.799	73.2738		159	1.799	16.823		159	60.7089	20		159	60.7093	13		159	60.7089	6
160	1.81	40.8599		160	1.81	26.4397		160	1.81	60.3126		160	1.81	30.8995		160	1.81	69.908		160	1.81	16.2363		160	60.7134	23		160	60.7138	5		160	60.7133	0
161	1.821	36.4396		161	1.821	27.7577		161	1.821	65.7492		161	1.821	25.738		161	1.821	66.508		161	1.821	17.6867		161	60.7178	17		161	60.7182	3		161	60.7178	6
162	1.832	32.847		162	1.832	29.8194		162	1.832	67.0812		162	1.832	22.6792		162	1.832	64.4859		162	1.832	20.5436		162	60.7223	12		162	60.7227	14		162	60.7223	25
163	1.843	31.3727		163	1.843	32.8302		163	1.843	62.8198		163	1.843	21.4385		163	1.843	64.0463		163	1.843	23.72		163	60.7268	15		163	60.7271	20		163	60.7267	27
164	1.854	32.2263		164	1.854	36.0769		164	1.854	55.3777		164	1.854	21.8788		164	1.854	64.5298		164	1.854	26.8627		164	60.7312	15		164	60.7316	17		164	60.7312	19
165	1.865	35.1112		165	1.865	38.4473		165	1.865	48.5096		165	1.865	24.2086		165	1.865	65.0903		165	1.865	30.9077		165	60.7357	6		165	60.7361	13		165	60.7356	7
166	1.876	39.5941		166	1.876	39.2958		166	1.876	44.1007		166	1.876	28.5194		166	1.876	64.7631		166	1.876	37.5324		166	60.7402	4		166	60.7405	9		166	60.7401	0
167	1.887	44.8521		167	1.887	38.506		167	1.887	41.6243		167	1.887	33.844		167	1.887	62.6483		167	1.887	47.0304		167	60.7446	7		167	60.745	4		167	60.7446	4
168	1.898	49.225		168	1.898	36.1006		168	1.898	39.8748		168	1.898	37.9914		168	1.898	58.4115		168	1.898	56.3469		168	60.7491	2		168	60.7495	13		168	60.749	7
169	1.909	50.8664		169	1.909	32.1064		169	1.909	38.2443		169	1.909	38.4862		169	1.909	53.162		169	1.909	60.2529		169	60.7535	5		169	60.7539	28		169	60.7535	12
170	1.92	49.8444		170	1.92	27.0062		170	1.92	36.7269		170	1.92	34.7861		170	1.92	49.1855		170	1.92	55.7131		170	60.758	7		170	60.7584	29		170	60.758	9
171	1.931	49.0438		171	1.931	21.7583		171	1.931	35.4089		171	1.931	29.136		171	1.931	48.2206		171	1.931	44.9031		171	60.7625	2		171	60.7628	21		171	60.7624	36
172	1.942	52.6295		172	1.942	17.2884		172	1.942	34.292		172	1.942	24.8876		172	1.942	50.1411		172	1.942	33.5882		172	60.7669	8		172	60.7673	13		172	60.7669	46
173	1.953	62.7013		173	1.953	13.9363		173	1.953	33.784		173	1.953	23.6799		173	1.953	53.2332		173	1.953	26.9687		173	60.7714	10		173	60.7718	13		173	60.7714	37
174	1.964	77.7442		174	1.964	11.6778		174	1.964	34.9635		174	1.964	24.3988		174	1.964	55.6956		174	1.964	27.4481		174	60.7759	7		174	60.7762	12		174	60.7758	25
175	1.975	93.9207		175	1.975	10.4959		175	1.975	38.8334		175	1.975	24.699		175	1.975	56.27		175	1.975	34.6601		175	60.7803	5		175	60.7807	5		175	60.7803	18
176	1.986	107.488		176	1.986	10.5913		176	1.986	45.5646		176	1.986	23.3966		176	1.986	54.8215		176	1.986	45.9309		176	60.7848	6		176	60.7852	7		176	60.7847	19
177	1.997	115.719		177	1.997	12.1954		177	1.997	54.0151		177	1.997	21.4934		177	1.997	52.4192		177	1.997	56.4699		177	60.7893	5		177	60.7896	23		177	60.7892	16
178	2.008	116.561		178	2.008	15.3132		178	2.008	62.6507		178	2.008	21.1358		178	2.008	50.7441		178	2.008	61.1866		178	60.7937	13		178	60.7941	22		178	60.7937	12
179	2.019	108.942		179	2.019	19.6826		179	2.019	70.1549		179	2.019	23.7951		179	2.019	51.1428		179	2.019	57.5497		179	60.7982	15		179	60.7986	9		179	60.7981	7
180	2.03	94.6965		180	2.03	24.5664		180	2.03	75.8642		180	2.03	28.9767		180	2.03	53.4586		180	2.03	47.6896		180	60.8026	14		180	60.803	9		180	60.8026	13
181	2.041	78.438		181	2.041	29.1486		181	2.041	79.6264		181	2.041	34.3043		181	2.041	56.2907		181	2.041	36.586		181	60.8071	7		181	60.8075	6		181	60.8071	12
182	2.052	64.9163		182	2.052	32.8933		182	2.052	81.6513		182	2.052	37.2906		182	2.052	58.422		182	2.052	28.3067		182	60.8116	15		182	60.812	10		182	60.8115	8
183	2.063	56.31		183	2.063	35.9625		183	2.063	81.7539		183	2.063	37.6257		183	2.063	60.2454		183	2.063	23.8036		183	60.816	10		183	60.8164	14		183	60.816	6
184	2.074	51.9973		184	2.074	38.9231		184	2.074	78.8311		184	2.074	37.3006		184	2.074	63.3455		184	2.074	21.7787		184	60.8205	5		184	60.8209	7		184	60.8205	6
185	2.085	50.1549		185	2.085	41.8562		185	2.085	71.8734		185	2.085	38.1938		185	2.085	68.8886		185	2.085	20.5817		185	60.825	15		185	60.8254	1		185	60.8249	7
186	2.096	49.5051		186	2.096	43.8216		186	2.096	61.8768		186	2.096	39.9103		186	2.096	75.3023		186	2.096	19.5218		186	60.8294	20		186	60.8298	0		186	60.8294	8
187	2.107	49.6223		187	2.107	43.3627		187	2.107	52.3105		187	2.107	40.1351		187	2.107	78.2993		187	2.107	18.9412		187	60.8339	15		187	60.8343	3		187	60.8339	2
188	2.118	50.4574		188	2.118	39.8126		188	2.118	47.0031		188	2.118	37.2828		188	2.118	74.1004		188	2.118	19.6562		188	60.8384	10		188	60.8387	21		188	60.8383	9
189	2.129	51.2251		189	2.129	34.0626		189	2.129	47.3239		189	2.129	32.1731		189	2.129	63.6123		189	2.129	22.0383		189	60.8428	6		189	60.8432	39		189	60.8428	26
190	2.14	50.674		190	2.14	28.1402		190	2.14	51.826		190	2.14	27.1051		190	2.14	52.6322		190	2.14	25.2128		190	60.8473	8		190	60.8477	54		190	60.8473	24
191	2.151	48.1614		191	2.151	24.0867		191	2.151	57.2868		191	2.151	24.1642		191	2.151	47.2226		191	2.151	27.1365		191	60.8518	14		191	60.8521	28		191	60.8517	10
192	2.162	44.3151		192	2.162	22.6807		192	2.162	60.7952		192	2.162	24.1929		192	2.162	49.605		192	2.162	26.2014		192	60.8562	22		192	60.8566	4		192	60.8562	1
193	2.173	40.867		193	2.173	23.2406		193	2.173	60.8634		193	2.173	27.17		193	2.173	57.8403		193	2.173	22.7736		193	60.8607	32		193	60.8611	9		193	60.8607	3
194	2.184	39.7574		194	2.184	24.6449		194	2.184	57.9436		194	2.184	32.1093		194	2.184	68.0804		194	2.184	19.1926		194	60.8652	69		194	60.8656	14		194	60.8651	7
195	2.195	42.5501		195	2.195	26.4007		195	2.195	53.3848		195	2.195	36.764		195	2.195	76.7011		195	2.195	18.1729		195	60.8696	101		195	60.87	21		195	60.8696	4
196	2.206	49.8		196	2.206	28.3817		196	2.206	48.3893		196	2.206	38.3244		196	2.206	81.4646		196	2.206	21.0467		196	60.8741	94		196	60.8745	19		196	60.8741	0
197	2.217	59.8719		197	2.217	29.9205		197	2.217	43.8686		197	2.217	35.4309		197	2.217	81.6128		197	2.217	27.0314		197	60.8786	49		197	60.879	11		197	60.8785	0
198	2.228	68.7979		198	2.228	30.0513		198	2.228	41.0359		198	2.228	29.4389		198	2.228	78.2704		198	2.228	33.5861		198	60.883	30		198	60.8834	6		198	60.883	4
199	2.239	72.36		199	2.239	28.7715		199	2.239	41.5563		199	2.239	23.2401		199	2.239	73.9778		199	2.239	37.5588		199	60.8875	17		199	60.8879	3		199	60.8875	20
200	2.25	68.9415		200	2.25	28.0895		200	2.25	46.2602		200	2.25	19.0842		200	2.25	71.685		200	2.25	36.9822		200	60.892	9		200	60.8924	17		200	60.8919	20
201	2.261	60.5392		201	2.261	30.6843		201	2.261	53.6326		201	2.261	17.5268		201	2.261	72.9091		201	2.261	32.2881		201	60.8965	28		201	60.8968	20		201	60.8964	11
202	2.272	51.0489		202	2.272	37.7757		202	2.272	60.0943		202	2.272	18.1038		202	2.272	75.5558		202	2.272	25.8958		202	60.9009	43		202	60.9013	11		202	60.9009	4
203	2.283	43.5778		203	2.283	47.6002		203	2.283	62.3864		203	2.283	20.0495		203	2.283	74.7751		203	2.283	20.4399		203	60.9054	42		203	60.9058	4		203	60.9053	2
204	2.294	39.2961		204	2.294	55.9586		204	2.294	60.3736		204	2.294	22.3497		204	2.294	67.2723		204	2.294	17.0958		204	60.9099	37		204	60.9102	8		204	60.9098	2
205	2.305	37.818		205	2.305	58.676		205	2.305	56.7593		205	2.305	23.7696		205	2.305	55.4337		205	2.305	15.6891		205	60.9143	32		205	60.9147	10		205	60.9143	5
206	2.316	38.6254		206	2.316	54.6848		206	2.316	55.0169		206	2.316	23.4239		206	2.316	45.9268		206	2.316	15.7		206	60.9188	20		206	60.9192	18		206	60.9187	9
207	2.327	41.5168		207	2.327	46.6402		207	2.327	56.719		207	2.327	21.6839		207	2.327	44.5582		207	2.327	16.9647		207	60.9233	12		207	60.9236	15		207	60.9232	11
208	2.338	46.0049		208	2.338	38.3037		208	2.338	60.6335		208	2.338	19.8319		208	2.338	52.2026		208	2.338	19.3141		208	60.9277	18		208	60.9281	16		208	60.9277	13
209	2.35	51.0429		209	2.35	31.7032		209	2.35	63.8173		209	2.35	18.8421		209	2.35	64.5951		209	2.35	21.8501		209	60.9322	15		209	60.9326	10		209	60.9322	10
210	2.361	54.8394		210	2.361	27.3585		210	2.361	63.7817		210	2.361	18.6485		210	2.361	75.1583		210	2.361	23.1489		210	60.9367	4		210	60.937	5		210	60.9366	13
211	2.372	55.7516		211	2.372	25.969		211	2.372	60.3103		211	2.372	18.6184		211	2.372	79.1514		211	2.372	22.4449		211	60.9411	8		211	60.9415	11		211	60.9411	10
212	2.383	53.4869		212	2.383	28.6658		212	2.383	55.0019		212	2.383	18.6768		212	2.383	76.3059		212	2.383	20.4644		212	60.9456	16		212	60.946	12		212	60.9456	6
213	2.394	50.1483		213	2.394	35.2237		213	2.394	49.9754		213	2.394	19.4829		213	2.394	69.8298		213	2.394	18.8874		213	60.9501	12		213	60.9505	10		213	60.95	9
214	2.405	49.3083		214	2.405	43.0646		214	2.405	46.3661		214	2.405	21.5126		214	2.405	63.9499		214	2.405	19.5509		214	60.9546	6		214	60.9549	9		214	60.9545	8
215	2.416	53.9961		215	2.416	48.0021		215	2.416	44.3496		215	2.416	24.0477		215	2.416	61.4672		215	2.416	23.8465		215	60.959	3		215	60.9594	10		215	60.959	7
216	2.427	64.4983		216	2.427	47.1365		216	2.427	43.697		216	2.427	25.6409		216	2.427	63.0564		216	2.427	32.3597		216	60.9635	1		216	60.9639	4		216	60.9635	2
217	2.438	77.0295		217	2.438	40.8986		217	2.438	44.1536		217	2.438	25.3857		217	2.438	67.4106		217	2.438	44.0838		217	60.968	5		217	60.9683	20		217	60.9679	9
218	2.449	85.3625		218	2.449	32.4495		218	2.449	45.3325		218	2.449	23.6831		218	2.449	71.9645		218	2.449	55.5515		218	60.9724	12		218	60.9728	112		218	60.9724	11
219	2.46	84.9271		219	2.46	25.0067		219	2.46	46.1811		219	2.46	21.7091		219	2.46	74.1284		219	2.46	62.4082		219	60.9769	69		219	60.9773	343		219	60.9769	88
220	2.471	76.5813		220	2.471	19.9599		220	2.471	45.8219		220	2.471	20.306		220	2.471	72.5034		220	2.471	62.5766		220	60.9814	166		220	60.9818	591		220	60.9813	245
221	2.482	65.8043		221	2.482	17.2362		221	2.482	44.3809		221	2.482	19.8162		221	2.482	67.9855		221	2.482	58.2165		221	60.9859	272		221	60.9862	772		221	60.9858	422
222	2.493	58.7594		222	2.493	16.6152		222	2.493	43.2668		222	2.493	20.5976		222	2.493	63.2797		222	2.493	53.2252		222	60.9903	322		222	60.9907	821		222	60.9903	601
223	2.504	58.6405		223	2.504	18.1042		223	2.504	43.7022		223	2.504	23.3531		223	2.504	60.9512		223	2.504	49.3163		223	60.9948	310		223	60.9952	733		223	60.9948	609
224	2.515	64.7382		224	2.515	21.4416		224	2.515	45.0714		224	2.515	28.2242		224	2.515	61.07		224	2.515	45.2102		224	60.9993	228		224	60.9996	577		224	60.9992	513
225	2.526	74.003		225	2.526	25.6383		225	2.526	45.3637		225	2.526	33.979		225	2.526	61.0861		225	2.526	39.9344		225	61.0037	155		225	61.0041	435		225	61.0037	460
226	2.537	83.4727		226	2.537	29.345		226	2.537	43.1715		226	2.537	38.5964		226	2.537	58.3973		226	2.537	35.0372		226	61.0082	122		226	61.0086	306		226	61.0082	372
227	2.548	91.0269		227	2.548	31.6937		227	2.548	39.4264		227	2.548	40.7248		227	2.548	53.0426		227	2.548	33.2072		227	61.0127	81		227	61.0131	186		227	61.0126	280
228	2.559	94.5329		228	2.559	32.5497		228	2.559	36.7271		228	2.559	40.2489		228	2.559	47.1577		228	2.559	35.2899		228	61.0172	49		228	61.0175	120		228	61.0171	281
229	2.57	92.2463		229	2.57	31.9747		229	2.57	37.4496		229	2.57	37.5841		229	2.57	42.916		229	2.57	39.0622		229	61.0216	40		229	61.022	105		229	61.0216	272
230	2.581	84.6418		230	2.581	29.7671		230	2.581	42.2565		230	2.581	33.1825		230	2.581	41.5022		230	2.581	41.0752		230	61.0261	33		230	61.0265	98		230	61.0261	216
231	2.592	74.8264		231	2.592	26.0858		231	2.592	49.9556		231	2.592	27.9236		231	2.592	44.2394		231	2.592	39.3806		231	61.0306	20		231	61.031	83		231	61.0305	165
232	2.603	66.8411		232	2.603	22.1531		232	2.603	58.3995		232	2.603	23.2399		232	2.603	52.8077		232	2.603	34.7268		232	61.0351	16		232	61.0354	58		232	61.035	135
233	2.614	63.1431		233	2.614	19.6676		233	2.614	65.5186		233	2.614	20.2495		233	2.614	66.9766		233	2.614	29.4991		233	61.0395	18		233	61.0399	44		233	61.0395	115
234	2.625	63.6517		234	2.625	19.9038		234	2.625	69.7597		234	2.625	19.1123		234	2.625	82.6726		234	2.625	25.3677		234	61.044	14		234	61.0444	34		234	61.044	78
235	2.636	66.1751		235	2.636	23.1333		235	2.636	70.4275		235	2.636	19.444		235	2.636	93.2989		235	2.636	22.4641		235	61.0485	14		235	61.0488	41		235	61.0484	64
236	2.647	67.8349		236	2.647	28.7145		236	2.647	68.6651		236	2.647	20.758		236	2.647	94.3084		236	2.647	20.0413		236	61.0529	16		236	61.0533	73		236	61.0529	72
237	2.658	66.5398		237	2.658	35.1956		237	2.658	66.9327		237	2.658	23.1105		237	2.658	86.3596		237	2.658	17.9231		237	61.0574	29		237	61.0578	71		237	61.0574	79
238	2.669	61.7496		238	2.669	40.5798		238	2.669	67.0134		238	2.669	26.7668		238	2.669	74.7202		238	2.669	16.9031		238	61.0619	27		238	61.0623	44		238	61.0619	75
239	2.68	54.5771		239	2.68	43.2281		239	2.68	68.3736		239	2.68	32.2709		239	2.68	65.4628		239	2.68	18.0928		239	61.0664	22		239	61.0667	35		239	61.0663	51
240	2.691	47.1211		240	2.691	43		240	2.691	68.6693		240	2.691	39.619		240	2.691	62.6364		240	2.691	21.8179		240	61.0708	5		240	61.0712	47		240	61.0708	24
241	2.702	41.0987		241	2.702	41.6754		241	2.702	66.0322		241	2.702	47.2035		241	2.702	67.2462		241	2.702	27.3507		241	61.0753	10		241	61.0757	38		241	61.0753	19
242	2.713	37.3571		242	2.713	41.495		242	2.713	60.7346		242	2.713	51.7137		242	2.713	77.2704		242	2.713	33.163		242	61.0798	12		242	61.0802	43		242	61.0798	24
243	2.724	36.4416		243	2.724	43.1146		243	2.724	54.823		243	2.724	50.2876		243	2.724	88.683		243	2.724	37.5031		243	61.0843	21		243	61.0846	35		243	61.0842	36
244	2.735	39.1425		244	2.735	44.8699		244	2.735	50.2296		244	2.735	42.9194		244	2.735	97.3438		244	2.735	38.8727		244	61.0887	17		244	61.0891	33		244	61.0887	28
245	2.746	45.967		245	2.746	44.578		245	2.746	47.3669		245	2.746	32.8512		245	2.746	100.938		245	2.746	36.6281		245	61.0932	8		245	61.0936	27		245	61.0932	26
246	2.757	56.1741		246	2.757	41.5857		246	2.757	45.6511		246	2.757	24.385		246	2.757	99.332		246	2.757	31.4634		246	61.0977	8		246	61.0981	11		246	61.0977	29
247	2.768	67.1182		247	2.768	37.2687		247	2.768	44.4064		247	2.768	20.5237		247	2.768	94.3631		247	2.768	25.1977		247	61.1022	13		247	61.1025	15		247	61.1021	30
248	2.779	75.1312		248	2.779	33.7755		248	2.779	43.4301		248	2.779	22.0303		248	2.779	89.995		248	2.779	19.6717		248	61.1066	20		248	61.107	15		248	61.1066	24
249	2.79	77.7271		249	2.79	32.1513		249	2.79	42.8934		249	2.79	27.7341		249	2.79	90.2065		249	2.79	15.8635		249	61.1111	16		249	61.1115	16		249	61.1111	10
250	2.801	75.4635		250	2.801	31.9291		250	2.801	42.9012		250	2.801	35.4683		250	2.801	96.1526		250	2.801	13.8096		250	61.1156	8		250	61.116	13		250	61.1156	5
251	2.812	71.258		251	2.812	31.7588		251	2.812	43.1755		251	2.812	42.7594		251	2.812	104.845		251	2.812	13.3743		251	61.1201	6		251	61.1205	13		251	61.12	5
252	2.823	67.3771		252	2.823	30.707		252	2.823	43.0827		252	2.823	47.1372		252	2.823	111.606		252	2.823	14.5233		252	61.1246	6		252	61.1249	23		252	61.1245	4
253	2.834	63.6239		253	2.834	29.1686		253	2.834	42.1427		253	2.834	47.1005		253	2.834	112.714		253	2.834	17.4132		253	61.129	9		253	61.1294	33		253	61.129	4
254	2.845	58.354		254	2.845	28.79		254	2.845	40.5907		254	2.845	42.5872		254	2.845	107.259		254	2.845	21.9061		254	61.1335	6		254	61.1339	38		254	61.1335	5
255	2.856	50.8347		255	2.856	31.8343		255	2.856	39.5687		255	2.856	35.0891		255	2.856	97.3637		255	2.856	27.2198		255	61.138	18		255	61.1384	25		255	61.1379	21
256	2.867	42.2612		256	2.867	39.8671		256	2.867	39.995		256	2.867	26.9983		256	2.867	86.7199		256	2.867	32.0946		256	61.1425	28		256	61.1428	7		256	61.1424	36
257	2.878	34.9044		257	2.878	52.4071		257	2.878	41.2989		257	2.878	20.6251		257	2.878	78.344		257	2.878	35.146		257	61.1469	28		257	61.1473	9		257	61.1469	41
258	2.889	30.4871		258	2.889	66.1222		258	2.889	41.6882		258	2.889	17.3295		258	2.889	73.116		258	2.889	35.5456		258	61.1514	25		258	61.1518	7		258	61.1514	35
259	2.9	29.3679		259	2.9	75.6305		259	2.9	40.0101		259	2.9	17.0382		259	2.9	69.8643		259	2.9	33.5473		259	61.1559	11		259	61.1563	10		259	61.1559	24
260	2.911	30.698		260	2.911	76.1878		260	2.911	37.0735		260	2.911	18.5266		260	2.911	66.6241		260	2.911	30.4802		260	61.1604	2		260	61.1608	14		260	61.1603	19
261	2.922	33.0751		261	2.922	67.3895		261	2.922	34.7807		261	2.922	20.2754		261	2.922	62.6021		261	2.922	28.2322		261	61.1649	2		261	61.1652	39		261	61.1648	8
262	2.933	35.6341		262	2.933	53.9372		262	2.933	34.5962		262	2.933	21.8144		262	2.933	59.2829		262	2.933	28.0051		262	61.1693	9		262	61.1697	35		262	61.1693	6
263	2.944	38.3968		263	2.944	42.9342		263	2.944	37.2892		263	2.944	24.2185		263	2.944	58.6284		263	2.944	29.9812		263	61.1738	18		263	61.1742	15		263	61.1738	10
264	2.955	42.7441		264	2.955	39.3825		264	2.955	43.625		264	2.955	29.2925		264	2.955	61.638		264	2.955	33.6112		264	61.1783	18		264	61.1787	11		264	61.1782	16
265	2.966	50.2091		265	2.966	43.3649		265	2.966	53.9735		265	2.966	37.4899		265	2.966	68.0174		265	2.966	38.0036		265	61.1828	8		265	61.1831	23		265	61.1827	23
266	2.977	60.6762		266	2.977	50.5515		266	2.977	66.6098		266	2.977	46.4924		266	2.977	77.208		266	2.977	41.763		266	61.1872	7		266	61.1876	47		266	61.1872	14
267	2.988	71.4303		267	2.988	55.2662		267	2.988	77.0673		267	2.988	52.0912		267	2.988	87.6033		267	2.988	43.183		267	61.1917	8		267	61.1921	57		267	61.1917	17
268	2.999	78.2919		268	2.999	54.2258		268	2.999	80.7091		268	2.999	51.4184		268	2.999	95.6837		268	2.999	41.043		268	61.1962	2		268	61.1966	33		268	61.1962	29
269	3.01	78.3621		269	3.01	48.4831		269	3.01	76.7499		269	3.01	45.3627		269	3.01	97.0023		269	3.01	35.8103		269	61.2007	10		269	61.2011	17		269	61.2006	29
270	3.021	72.0528		270	3.021	42.0697		270	3.021	69.4577		270	3.021	37.8431		270	3.021	89.4293		270	3.021	29.4569		270	61.2052	16		270	61.2055	20		270	61.2051	21
271	3.032	63.1648		271	3.032	38.9098		271	3.032	64.4687		271	3.032	32.7905		271	3.032	75.4897		271	3.032	24.3812		271	61.2096	10		271	61.21	59		271	61.2096	10
272	3.043	56.2701		272	3.043	40.0911		272	3.043	63.9702		272	3.043	31.6786		272	3.043	60.4055		272	3.043	22.056		272	61.2141	9		272	61.2145	116		272	61.2141	11
273	3.054	54.013		273	3.054	43.635		273	3.054	65.6144		273	3.054	33.1181		273	3.054	48.4839		273	3.054	23.1826		273	61.2186	12		273	61.219	155		273	61.2186	14
274	3.065	56.1934		274	3.065	46.4283		274	3.065	65.2139		274	3.065	34.6114		274	3.065	41.4858		274	3.065	28.0379		274	61.2231	13		274	61.2235	166		274	61.223	12
275	3.076	60.3151		275	3.076	46.3116		275	3.076	60.5272		275	3.076	34.6527		275	3.076	40.0203		275	3.076	36.1636		275	61.2276	6		275	61.2279	145		275	61.2275	9
276	3.087	63.0846		276	3.087	42.7663		276	3.087	52.8312		276	3.087	33.7187		276	3.087	44.2053		276	3.087	45.4426		276	61.232	5		276	61.2324	87		276	61.232	15
277	3.098	61.9787		277	3.098	36.8438		277	3.098	46.2586		277	3.098	32.9893		277	3.098	53.3449		277	3.098	52.3099		277	61.2365	3		277	61.2369	76		277	61.2365	16
278	3.109	56.7593		278	3.109	30.4448		278	3.109	45.0158		278	3.109	32.8056		278	3.109	65.3948		278	3.109	53.418		278	61.241	15		278	61.2414	69		278	61.241	19
279	3.12	48.8867		279	3.12	25.4917		279	3.12	50.8121		279	3.12	32.8648		279	3.12	77.4536		279	3.12	48.2304		279	61.2455	20		279	61.2459	44		279	61.2454	9
280	3.131	40.9082		280	3.131	22.7539		280	3.131	61.5921		280	3.131	33.2978		280	3.131	87.1422		280	3.131	39.4301		280	61.25	15		280	61.2503	34		280	61.2499	21
281	3.142	35.1936		281	3.142	21.7366		281	3.142	72.3758		281	3.142	35.2804		281	3.142	93.3643		281	3.142	30.8127		281	61.2545	13		281	61.2548	31		281	61.2544	43
282	3.153	33.2448		282	3.153	21.5938		282	3.153	78.5219		282	3.153	39.589		282	3.153	96.5628		282	3.153	24.8326		282	61.2589	8		282	61.2593	20		282	61.2589	40
283	3.164	35.2435		283	3.164	22.1898		283	3.164	79.1079		283	3.164	45.2391		283	3.164	97.9578		283	3.164	22.0722		283	61.2634	7		283	61.2638	12		283	61.2634	33
284	3.175	40.3906		284	3.175	23.9563		284	3.175	77.6017		284	3.175	50.0396		284	3.175	98.7071		284	3.175	21.8663		284	61.2679	20		284	61.2683	22		284	61.2679	52
285	3.186	47.5615		285	3.186	26.8209		285	3.186	77.9624		285	3.186	52.948		285	3.186	99.0872		285	3.186	23.0334		285	61.2724	34		285	61.2728	20		285	61.2723	79
286	3.197	55.1817		286	3.197	29.5874		286	3.197	81.3395		286	3.197	54.7519		286	3.197	99.0999		286	3.197	24.3614		286	61.2769	68		286	61.2772	15		286	61.2768	70
287	3.208	61.4385		287	3.208	30.78		287	3.208	85.8112		287	3.208	56.1837		287	3.208	100.118		287	3.208	25.4716		287	61.2813	79		287	61.2817	42		287	61.2813	57
288	3.219	64.6204		288	3.219	29.7439		288	3.219	88.3131		288	3.219	56.4422		288	3.219	104.3		288	3.219	26.5815		288	61.2858	50		288	61.2862	32		288	61.2858	39
289	3.23	63.6316		289	3.23	27.2832		289	3.23	87.0394		289	3.23	54.7201		289	3.23	112.027		289	3.23	27.8998		289	61.2903	25		289	61.2907	15		289	61.2903	29
290	3.241	58.6173		290	3.241	25.2298		290	3.241	82.4819		290	3.241	52.0877		290	3.241	119.549		290	3.241	28.8536		290	61.2948	17		290	61.2952	6		290	61.2947	24
291	3.252	51.137		291	3.252	25.7391		291	3.252	77.0214		291	3.252	50.166		291	3.252	121.391		291	3.252	28.5745		291	61.2993	18		291	61.2997	12		291	61.2992	24
292	3.263	43.5962		292	3.263	30.0244		292	3.263	72.8602		292	3.263	48.8153		292	3.263	115.169		292	3.263	27.3781		292	61.3038	12		292	61.3041	28		292	61.3037	21
293	3.274	37.9402		293	3.274	37.9575		293	3.274	70.7505		293	3.274	46.3662		293	3.274	104.803		293	3.274	26.9598		293	61.3082	8		293	61.3086	32		293	61.3082	17
294	3.285	34.7712		294	3.285	47.9654		294	3.285	70.0438		294	3.285	41.7258		294	3.285	97.6071		294	3.285	29.3522		294	61.3127	6		294	61.3131	26		294	61.3127	11
295	3.296	33.8475		295	3.296	57.6797		295	3.296	69.9377		295	3.296	36.0704		295	3.296	97.6908		295	3.296	35.2357		295	61.3172	15		295	61.3176	25		295	61.3172	2
296	3.307	35.1233		296	3.307	64.3989		296	3.307	70.4377		296	3.307	31.7303		296	3.307	102.731		296	3.307	43.3164		296	61.3217	23		296	61.3221	16		296	61.3217	3
297	3.318	39.4119		297	3.318	65.9202		297	3.318	72.1653		297	3.318	30.5415		297	3.318	107.494		297	3.318	51.0306		297	61.3262	22		297	61.3266	13		297	61.3261	3
298	3.329	47.5292		298	3.329	61.4655		298	3.329	75.5563		298	3.329	32.7764		298	3.329	109.305		298	3.329	55.5704		298	61.3307	16		298	61.331	9		298	61.3306	17
299	3.34	59.1796		299	3.34	52.8413		299	3.34	80.091		299	3.34	37.407		299	3.34	109.547		299	3.34	54.9387		299	61.3351	21		299	61.3355	8		299	61.3351	29
300	3.351	72.3726		300	3.351	44.158		300	3.351	83.9574		300	3.351	42.5173		300	3.351	110.989		300	3.351	48.9302		300	61.3396	15		300	61.34	15		300	61.3396	26
301	3.362	84.3798		301	3.362	39.7538		301	3.362	84.3214		301	3.362	46.5341		301	3.362	113.694		301	3.362	39.7316		301	61.3441	26		301	61.3445	28		301	61.3441	23
302	3.373	92.6116		302	3.373	41.8808		302	3.373	79.0728		302	3.373	48.804		302	3.373	114.623		302	3.373	30.9109		302	61.3486	33		302	61.349	85		302	61.3486	17
303	3.384	95.2188		303	3.384	50.111		303	3.384	68.884		303	3.384	49.2443		303	3.384	111.153		303	3.384	25.2765		303	61.3531	13		303	61.3535	176		303	61.353	8
304	3.395	91.5154		304	3.395	61.4887		304	3.395	57.1112		304	3.395	47.5554		304	3.395	103.972		304	3.395	23.6288		304	61.3576	7		304	61.3579	160		304	61.3575	5
305	3.406	83.0117		305	3.406	71.6367		305	3.406	47.9657		305	3.406	43.3378		305	3.406	96.0596		305	3.406	25.0645		305	61.3621	9		305	61.3624	102		305	61.362	3
306	3.418	73.3295		306	3.418	76.4748		306	3.418	44.0559		306	3.418	37.1179		306	3.418	90.2747		306	3.418	28.0289		306	61.3665	14		306	61.3669	91		306	61.3665	16
307	3.429	65.9638		307	3.429	74.4976		307	3.429	45.6304		307	3.429	30.5011		307	3.429	88.7751		307	3.429	30.8471		307	61.371	16		307	61.3714	86		307	61.371	18
308	3.44	61.9942		308	3.44	67.5182		308	3.44	51.0102		308	3.44	25.5292		308	3.44	92.5772		308	3.44	32.2233		308	61.3755	14		308	61.3759	37		308	61.3755	12
309	3.451	60.1966		309	3.451	59.3665		309	3.451	58.4247		309	3.451	23.5271		309	3.451	100.169		309	3.451	31.3046		309	61.38	14		309	61.3804	22		309	61.38	5
310	3.462	58.8107		310	3.462	53.5628		310	3.462	66.6313		310	3.462	24.414		310	3.462	106.766		310	3.462	28.5117		310	61.3845	9		310	61.3849	27		310	61.3844	10
311	3.473	57.1445		311	3.473	51.4158		311	3.473	74.0401		311	3.473	26.9619		311	3.473	106.974		311	3.473	25.546		311	61.389	8		311	61.3893	28		311	61.3889	13
312	3.484	55.7745		312	3.484	51.9063		312	3.484	77.981		312	3.484	29.7911		312	3.484	98.9007		312	3.484	24.4921		312	61.3935	6		312	61.3938	23		312	61.3934	18
313	3.495	56.4121		313	3.495	53.0771		313	3.495	76.4848		313	3.495	32.0697		313	3.495	86.1772		313	3.495	26.2366		313	61.3979	9		313	61.3983	35		313	61.3979	4
314	3.506	60.056		314	3.506	53.1474		314	3.506	70.3052		314	3.506	33.874		314	3.506	74.7373		314	3.506	29.5211		314	61.4024	19		314	61.4028	78		314	61.4024	14
315	3.517	65.3806		315	3.517	51.5865		315	3.517	62.6908		315	3.517	35.7829		315	3.517	68.0071		315	3.517	31.8275		315	61.4069	26		315	61.4073	119		315	61.4069	27
316	3.528	68.9453		316	3.528	49.4016		316	3.528	56.929		316	3.528	37.6783		316	3.528	65.7775		316	3.528	31.5064		316	61.4114	17		316	61.4118	94		316	61.4114	25
317	3.539	67.8939		317	3.539	48.7782		317	3.539	54.6614		317	3.539	38.3849		317	3.539	65.9881		317	3.539	29.227		317	61.4159	23		317	61.4163	61		317	61.4159	34
318	3.55	62.3843		318	3.55	51.0066		318	3.55	55.8215		318	3.55	36.8023		318	3.55	67.2946		318	3.55	27.1761		318	61.4204	19		318	61.4208	50		318	61.4203	25
319	3.561	55.2504		319	3.561	54.7327		319	3.561	59.3205		319	3.561	33.1957		319	3.561	69.3025		319	3.561	27.0772		319	61.4249	15		319	61.4252	51		319	61.4248	11
320	3.572	49.7642		320	3.572	56.7204		320	3.572	63.6006		320	3.572	29.1227		320	3.572	71.8642		320	3.572	29.1226		320	61.4294	10		320	61.4297	83		320	61.4293	18
321	3.583	47.667		321	3.583	55.0854		321	3.583	66.8144		321	3.583	26.2509		321	3.583	74.186		321	3.583	31.9344		321	61.4338	13		321	61.4342	131		321	61.4338	12
322	3.594	49.1509		322	3.594	51.1197		322	3.594	67.3629		322	3.594	25.4576		322	3.594	75.2477		322	3.594	33.6981		322	61.4383	18		322	61.4387	133		322	61.4383	21
323	3.605	53.2943		323	3.605	47.2383		323	3.605	65.1568		323	3.605	26.5353		323	3.605	74.8021		323	3.605	33.6952		323	61.4428	14		323	61.4432	124		323	61.4428	19
324	3.616	58.3332		324	3.616	44.0825		324	3.616	61.6917		324	3.616	28.5585		324	3.616	74.1993		324	3.616	33.1732		324	61.4473	15		324	61.4477	71		324	61.4473	6
325	3.627	62.12		325	3.627	40.2255		325	3.627	58.9233		325	3.627	30.6189		325	3.627	75.4092		325	3.627	34.0571		325	61.4518	8		325	61.4522	42		325	61.4518	9
326	3.638	63.5986		326	3.638	34.9596		326	3.638	57.6747		326	3.638	32.3151		326	3.638	79.6115		326	3.638	36.6586		326	61.4563	8		326	61.4567	63		326	61.4562	26
327	3.649	63.4592		327	3.649	29.918		327	3.649	58.282		327	3.649	33.83		327	3.649	86.0878		327	3.649	38.912		327	61.4608	23		327	61.4612	64		327	61.4607	22
328	3.66	63.0561		328	3.66	27.9548		328	3.66	61.4		328	3.66	35.6129		328	3.66	91.9431		328	3.66	38.3523		328	61.4653	26		328	61.4656	42		328	61.4652	9
329	3.671	63.3444		329	3.671	30.7517		329	3.671	67.8931		329	3.671	37.4521		329	3.671	94.1615		329	3.671	34.8606		329	61.4698	14		329	61.4701	47		329	61.4697	5
330	3.682	64.7665		330	3.682	36.9882		330	3.682	76.6277		330	3.682	38.5617		330	3.682	92.0538		330	3.682	30.7305		330	61.4742	19		330	61.4746	26		330	61.4742	7
331	3.693	67.2912		331	3.693	43.1002		331	3.693	83.5635		331	3.693	38.968		331	3.693	88.0234		331	3.693	28.5869		331	61.4787	24		331	61.4791	33		331	61.4787	14
332	3.704	69.9992		332	3.704	45.4893		332	3.704	84.261		332	3.704	40.1772		332	3.704	85.8647		332	3.704	29.2199		332	61.4832	25		332	61.4836	35		332	61.4832	13
333	3.715	71.7347		333	3.715	43.3855		333	3.715	78.4358		333	3.715	43.5411		333	3.715	87.5947		333	3.715	31.2483		333	61.4877	21		333	61.4881	21		333	61.4877	8
334	3.726	72.6119		334	3.726	39.2892		334	3.726	71.0175		334	3.726	48.0578		334	3.726	91.8951		334	3.726	32.3461		334	61.4922	11		334	61.4926	23		334	61.4922	3
335	3.737	73.925		335	3.737	36.4912		335	3.737	68.044		335	3.737	50.5405		335	3.737	95.8719		335	3.737	30.9216		335	61.4967	7		335	61.4971	17		335	61.4967	5
336	3.748	76.7161		336	3.748	36.1066		336	3.748	71.4847		336	3.748	48.3069		336	3.748	97.3359		336	3.748	27.2644		336	61.5012	22		336	61.5016	6		336	61.5011	9
337	3.759	80.3293		337	3.759	36.4013		337	3.759	78.1667		337	3.759	41.7783		337	3.759	95.2128		337	3.759	23.0536		337	61.5057	25		337	61.5061	19		337	61.5056	8
338	3.77	82.7206		338	3.77	35.3411		338	3.77	83.0846		338	3.77	34.0101		338	3.77	89.0669		338	3.77	20.2122		338	61.5102	20		338	61.5105	22		338	61.5101	7
339	3.781	81.7759		339	3.781	33.1332		339	3.781	83.4904		339	3.781	28.645		339	3.781	79.5388		339	3.781	19.7547		339	61.5147	12		339	61.515	27		339	61.5146	11
340	3.792	76.8779		340	3.792	31.8841		340	3.792	80.0567		340	3.792	27.8067		340	3.792	69.4018		340	3.792	21.4397		340	61.5192	20		340	61.5195	26		340	61.5191	13
341	3.803	69.5298		341	3.803	33.213		341	3.803	74.4552		341	3.803	31.8333		341	3.803	62.3024		341	3.803	24.2312		341	61.5236	64		341	61.524	27		341	61.5236	7
342	3.814	62.483		342	3.814	36.5061		342	3.814	67.4852		342	3.814	39.3185		342	3.814	60.673		342	3.814	26.9998		342	61.5281	88		342	61.5285	45		342	61.5281	5
343	3.825	57.8136		343	3.825	40.1926		343	3.825	59.9201		343	3.825	47.2934		343	3.825	64.1001		343	3.825	28.8905		343	61.5326	90		343	61.533	51		343	61.5326	14
344	3.836	55.8309		344	3.836	44.4559		344	3.836	53.756		344	3.836	52.3395		344	3.836	69.0388		344	3.836	29.4994		344	61.5371	68		344	61.5375	38		344	61.5371	12
345	3.847	55.303		345	3.847	51.7347		345	3.847	51.2848		345	3.847	52.9055		345	3.847	71.1828		345	3.847	29.1783		345	61.5416	46		345	61.542	40		345	61.5416	6
346	3.858	54.3901		346	3.858	64.0394		346	3.858	52.9692		346	3.858	50.2917		346	3.858	68.8839		346	3.858	28.8566		346	61.5461	54		346	61.5465	33		346	61.5461	7
347	3.869	51.8347		347	3.869	79.4187		347	3.869	56.9593		347	3.869	46.8192		347	3.869	64.4739		347	3.869	29.3773		347	61.5506	45		347	61.551	20		347	61.5506	13
348	3.88	47.6475		348	3.88	91.4011		348	3.88	60.9077		348	3.88	43.4707		348	3.88	62.2403		348	3.88	30.4677		348	61.5551	20		348	61.5555	21		348	61.555	8
349	3.891	42.9651		349	3.891	93.6564		349	3.891	63.7828		349	3.891	40.0003		349	3.891	64.9915		349	3.891	31.0563		349	61.5596	9		349	61.56	25		349	61.5595	9
350	3.902	39.3507		350	3.902	85.6311		350	3.902	66.1967		350	3.902	36.5381		350	3.902	72.4611		350	3.902	30.5402		350	61.5641	29		350	61.5644	19		350	61.564	8
351	3.913	38.208		351	3.913	73.312		351	3.913	68.9644		351	3.913	33.9308		351	3.913	82.3071		351	3.913	29.5607		351	61.5686	42		351	61.5689	11		351	61.5685	11
352	3.924	40.5011		352	3.924	63.8349		352	3.924	71.7234		352	3.924	32.6063		352	3.924	90.6968		352	3.924	29.1651		352	61.5731	35		352	61.5734	15		352	61.573	17
353	3.935	46.5317		353	3.935	59.4107		353	3.935	73.0592		353	3.935	32.346		353	3.935	93.1666		353	3.935	29.5105		353	61.5776	18		353	61.5779	23		353	61.5775	10
354	3.946	55.0316		354	3.946	56.8942		354	3.946	71.8902		354	3.946	32.573		354	3.946	87.6274		354	3.946	29.9351		354	61.582	15		354	61.5824	25		354	61.582	9
355	3.957	63.3476		355	3.957	52.3865		355	3.957	68.3212		355	3.957	33.1283		355	3.957	77.001		355	3.957	30.0192		355	61.5865	10		355	61.5869	15		355	61.5865	7
356	3.968	68.7383		356	3.968	45.4173		356	3.968	63.1799		356	3.968	33.9589		356	3.968	67.7359		356	3.968	30.0016		356	61.591	10		356	61.5914	21		356	61.591	15
357	3.979	70.0148		357	3.979	39.0811		357	3.979	57.0581		357	3.979	35.3558		357	3.979	65.5493		357	3.979	29.9637		357	61.5955	15		357	61.5959	86		357	61.5955	12
358	3.99	67.619		358	3.99	36.6594		358	3.99	51.0463		358	3.99	38.1755		358	3.99	72.1079		358	3.99	29.3722		358	61.6	12		358	61.6004	202		358	61.6	7
359	4.001	62.814		359	4.001	38.8518		359	4.001	46.9922		359	4.001	43.4158		359	4.001	85.3427		359	4.001	27.6481		359	61.6045	21		359	61.6049	234		359	61.6045	9
360	4.012	57.2261		360	4.012	43.3271		360	4.012	46.4421		360	4.012	50.9801		360	4.012	101.188		360	4.012	25.1138		360	61.609	13		360	61.6094	159		360	61.609	3
361	4.023	52.9061		361	4.023	46.8146		361	4.023	48.89		361	4.023	58.6229		361	4.023	115.372		361	4.023	22.9176		361	61.6135	10		361	61.6139	118		361	61.6135	2
362	4.034	51.7624		362	4.034	47.5696		362	4.034	52.2282		362	4.034	62.9914		362	4.034	124.403		362	4.034	22.2653		362	61.618	25		362	61.6184	127		362	61.618	5
363	4.045	54.0282		363	4.045	46.374		363	4.045	54.592		363	4.045	62.0924		363	4.045	126.089		363	4.045	24.1015		363	61.6225	25		363	61.6229	105		363	61.6225	7
364	4.056	57.6108		364	4.056	44.8322		364	4.056	55.9558		364	4.056	56.6206		364	4.056	120.643		364	4.056	28.5868		364	61.627	22		364	61.6274	71		364	61.6269	6
365	4.067	59.4308		365	4.067	43.4815		365	4.067	57.7283		365	4.067	48.7909		365	4.067	110.909		365	4.067	34.9334		365	61.6315	21		365	61.6319	70		365	61.6314	10
366	4.078	57.9152		366	4.078	41.5603		366	4.078	61.2622		366	4.078	40.977		366	4.078	100.899		366	4.078	41.3176		366	61.636	5		366	61.6364	64		366	61.6359	14
367	4.089	53.7373		367	4.089	38.9218		367	4.089	66.7599		367	4.089	35.1973		367	4.089	93.7722		367	4.089	45.6631		367	61.6405	6		367	61.6409	61		367	61.6404	14
368	4.1	48.4635		368	4.1	37.1501		368	4.1	74.1621		368	4.1	33.0153		368	4.1	90.6579		368	4.1	46.6316		368	61.645	9		368	61.6453	66		368	61.6449	16
369	4.111	43.3853		369	4.111	38.8253		369	4.111	84.1677		369	4.111	35.1649		369	4.111	91.0359		369	4.111	44.4117		369	61.6495	20		369	61.6498	50		369	61.6494	5
370	4.122	39.3036		370	4.122	45.1002		370	4.122	97.4678		370	4.122	41.5648		370	4.122	93.8779		370	4.122	40.7551		370	61.654	26		370	61.6543	36		370	61.6539	12
371	4.133	36.9823		371	4.133	54.1605		371	4.133	114.041		371	4.133	51.9911		371	4.133	98.4272		371	4.133	37.9954		371	61.6585	18		371	61.6588	24		371	61.6584	10
372	4.144	36.9482		372	4.144	62.2283		372	4.144	132.51		372	4.144	65.4084		372	4.144	104.107		372	4.144	37.8189		372	61.663	14		372	61.6633	11		372	61.6629	5
373	4.155	38.9702		373	4.155	66.3046		373	4.155	149.767		373	4.155	79.7118		373	4.155	110.434		373	4.155	40.303		373	61.6675	11		373	61.6678	46		373	61.6674	7
374	4.166	41.8652		374	4.166	65.892		374	4.166	161.219		374	4.166	91.7268		374	4.166	117.092		374	4.166	43.5805		374	61.6719	19		374	61.6723	93		374	61.6719	24
375	4.177	44.1196		375	4.177	62.9006		375	4.177	162.219		375	4.177	98.0528		375	4.177	123.766		375	4.177	44.9252		375	61.6764	18		375	61.6768	122		375	61.6764	48
376	4.188	44.7483		376	4.188	59.6608		376	4.188	150.588		376	4.188	96.5219		376	4.188	130.437		376	4.188	42.9093		376	61.6809	17		376	61.6813	116		376	61.6809	43
377	4.199	43.9172		377	4.199	57.6428		377	4.199	128.447		377	4.199	87.1919		377	4.199	138.273		377	4.199	38.953		377	61.6854	10		377	61.6858	100		377	61.6854	37
378	4.21	42.5922		378	4.21	56.8795		378	4.21	101.95		378	4.21	72.6006		378	4.21	148.161		378	4.21	36.0225		378	61.6899	9		378	61.6903	77		378	61.6899	36
379	4.221	41.8256		379	4.221	56.8342		379	4.221	78.2506		379	4.221	56.6769		379	4.221	157.832		379	4.221	36.1424		379	61.6944	7		379	61.6948	60		379	61.6944	27
380	4.232	42.258		380	4.232	57.2012		380	4.232	61.7822		380	4.232	43.4603		380	4.232	162.462		380	4.232	38.7617		380	61.6989	16		380	61.6993	37		380	61.6989	26
381	4.243	44.0327		381	4.243	57.9864		381	4.243	52.8985		381	4.243	35.6037		381	4.243	158.243		381	4.243	41.487		381	61.7034	21		381	61.7038	33		381	61.7034	34
382	4.254	46.8394		382	4.254	58.8327		382	4.254	49.1818		382	4.254	33.841		382	4.254	145.441		382	4.254	42.0223		382	61.7079	34		382	61.7083	35		382	61.7079	32
383	4.265	49.9057		383	4.265	58.5946		383	4.265	47.8146		383	4.265	36.7718		383	4.265	128.03		383	4.265	39.8832		383	61.7124	34		383	61.7128	31		383	61.7124	24
384	4.276	52.3863		384	4.276	55.949		384	4.276	46.9143		384	4.276	41.3728		384	4.276	111.133		384	4.276	36.4475		384	61.7169	31		384	61.7173	41		384	61.7169	13
385	4.287	54.3845		385	4.287	50.7972		385	4.287	45.548		385	4.287	43.9683		385	4.287	98.1692		385	4.287	33.3791		385	61.7214	30		385	61.7218	51		385	61.7214	5
386	4.298	56.7357		386	4.298	44.7876		386	4.298	42.9316		386	4.298	42.4049		386	4.298	89.6978		386	4.298	31.3839		386	61.7259	18		386	61.7263	30		386	61.7259	5
387	4.309	60.1049		387	4.309	40.0654		387	4.309	39.1599		387	4.309	37.7782		387	4.309	84.6262		387	4.309	30.0547		387	61.7304	12		387	61.7308	23		387	61.7304	9
388	4.32	64.3524		388	4.32	38.2798		388	4.32	35.5691		388	4.32	32.8926		388	4.32	81.9345		388	4.32	28.8823		388	61.7349	12		388	61.7353	12		388	61.7349	4
389	4.331	68.0795		389	4.331	39.9996		389	4.331	33.764		389	4.331	30.2908		389	4.331	81.4404		389	4.331	27.9997		389	61.7394	7		389	61.7398	11		389	61.7394	9
390	4.342	69.3573		390	4.342	44.2106		390	4.342	34.2013		390	4.342	31.0507		390	4.342	83.7799		390	4.342	27.8725		390	61.7439	7		390	61.7443	10		390	61.7439	12
391	4.353	67.2935		391	4.353	48.4268		391	4.353	35.9034		391	4.353	35.1954		391	4.353	89.6963		391	4.353	28.6388		391	61.7484	10		391	61.7488	16		391	61.7484	10
392	4.364	63.0707		392	4.364	49.8516		392	4.364	38.1756		392	4.364	41.7033		392	4.364	98.5017		392	4.364	29.6919		392	61.7529	18		392	61.7533	30		392	61.7529	16
393	4.375	59.2661		393	4.375	47.1633		393	4.375	41.8782		393	4.375	47.9187		393	4.375	107.231		393	4.375	30.2846		393	61.7574	25		393	61.7578	29		393	61.7574	20
394	4.386	58.1907		394	4.386	41.1222		394	4.386	48.8856		394	4.386	50.4573		394	4.386	111.722		394	4.386	30.2249		394	61.7619	26		394	61.7623	27		394	61.7619	27
395	4.397	60.7616		395	4.397	34.315		395	4.397	60.059		395	4.397	47.8587		395	4.397	109.599		395	4.397	30.2773		395	61.7664	23		395	61.7668	10		395	61.7664	36
396	4.408	65.7146		396	4.408	29.7987		396	4.408	73.7189		396	4.408	42.3903		396	4.408	102.684		396	4.408	31.6071		396	61.7709	19		396	61.7713	2		396	61.7709	29
397	4.419	69.8851		397	4.419	29.3884		397	4.419	86.3871		397	4.419	37.9626		397	4.419	95.1081		397	4.419	35.0216		397	61.7754	8		397	61.7758	5		397	61.7754	17
398	4.43	70.2479		398	4.43	32.7353		398	4.43	94.892		398	4.43	36.9779		398	4.43	90.5825		398	4.43	40.0477		398	61.7799	11		398	61.7803	7		398	61.7799	11
399	4.441	66.2414		399	4.441	38.3052		399	4.441	97.9263		399	4.441	39.253		399	4.441	91.0283		399	4.441	44.8339		399	61.7844	20		399	61.7848	23		399	61.7844	8
400	4.452	59.7469		400	4.452	44.827		400	4.452	96.0777		400	4.452	43.6108		400	4.452	97.1052		400	4.452	47.1437		400	61.7889	32		400	61.7893	29		400	61.7889	5
401	4.463	53.7276		401	4.463	52.1084		401	4.463	90.7832		401	4.463	48.9215		401	4.463	107.786		401	4.463	46.1879		401	61.7934	29		401	61.7938	21		401	61.7934	7
402	4.474	50.083		402	4.474	60.0527		402	4.474	83.6921		402	4.474	53.4584		402	4.474	119.424		402	4.474	43.1533		402	61.7979	31		402	61.7983	13		402	61.7979	7
403	4.486	48.4544		403	4.486	66.5763		403	4.486	76.9377		403	4.486	54.64		403	4.486	126.85		403	4.486	39.4604		403	61.8024	27		403	61.8028	22		403	61.8024	9
404	4.497	47.2236		404	4.497	68.2309		404	4.497	72.7169		404	4.497	50.7131		404	4.497	126.056		404	4.497	35.269		404	61.8069	77		404	61.8073	17		404	61.8069	23
405	4.508	45.5382		405	4.508	63.6838		405	4.508	71.9012		405	4.508	43.3445		405	4.508	116.778		405	4.508	30.1691		405	61.8114	132		405	61.8118	14		405	61.8114	21
406	4.519	44.2935		406	4.519	55.9927		406	4.519	73.0763		406	4.519	36.7551		406	4.519	102.05		406	4.519	24.6467		406	61.8159	121		406	61.8163	18		406	61.8159	12
407	4.53	44.9926		407	4.53	50.2824		407	4.53	72.9471		407	4.53	34.5136		407	4.53	85.8198		407	4.53	20.0991		407	61.8204	74		407	61.8208	12		407	61.8204	19
408	4.541	47.5988		408	4.541	49.039		408	4.541	68.6964		408	4.541	37.1714		408	4.541	70.9112		408	4.541	17.5371		408	61.8249	42		408	61.8253	32		408	61.8249	10
409	4.552	50.0881		409	4.552	50.2926		409	4.552	60.1064		409	4.552	42.6311		409	4.552	59.2475		409	4.552	16.8042		409	61.8294	32		409	61.8298	52		409	61.8294	5
410	4.563	50.0071		410	4.563	50.4462		410	4.563	49.8388		410	4.563	48.4061		410	4.563	52.3064		410	4.563	16.9356		410	61.8339	29		410	61.8343	52		410	61.8339	5
411	4.574	46.8676		411	4.574	48.0402		411	4.574	41.8955		411	4.574	53.0717		411	4.574	51.1653		411	4.574	17.1885		411	61.8384	22		411	61.8388	37		411	61.8384	8
412	4.585	42.6249		412	4.585	44.8099		412	4.585	39.4416		412	4.585	56.379		412	4.585	55.8095		412	4.585	17.3287		412	61.8429	21		412	61.8433	17		412	61.8429	11
413	4.596	40.2825		413	4.596	43.4494		413	4.596	43.4114		413	4.596	58.504		413	4.596	64.7754		413	4.596	17.837		413	61.8475	35		413	61.8478	26		413	61.8474	17
414	4.607	41.6301		414	4.607	44.9848		414	4.607	52.0277		414	4.607	59.7303		414	4.607	75.5202		414	4.607	19.4547		414	61.852	23		414	61.8523	25		414	61.8519	21
415	4.618	46.1783		415	4.618	48.1494		415	4.618	61.0883		415	4.618	60.2699		415	4.618	84.7844		415	4.618	22.9835		415	61.8565	17		415	61.8568	23		415	61.8564	19
416	4.629	51.8006		416	4.629	50.0923		416	4.629	66.0147		416	4.629	59.9656		416	4.629	89.9181		416	4.629	28.677		416	61.861	27		416	61.8613	28		416	61.8609	4
417	4.64	57.1955		417	4.64	48.5092		417	4.64	64.7589		417	4.64	58.1394		417	4.64	90.5488		417	4.64	35.7847		417	61.8655	32		417	61.8658	72		417	61.8654	2
418	4.651	63.0029		418	4.651	43.7279		418	4.651	58.7983		418	4.651	54.1288		418	4.651	88.9197		418	4.651	42.5909		418	61.87	54		418	61.8703	144		418	61.8699	3
419	4.662	69.6677		419	4.662	38.4783		419	4.662	51.9102		419	4.662	48.2256		419	4.662	88.0595		419	4.662	46.9289		419	61.8745	69		419	61.8748	137		419	61.8744	5
420	4.673	75.0745		420	4.673	35.2316		420	4.673	47.5824		420	4.673	42.0915		420	4.673	88.745		420	4.673	47.0138		420	61.879	53		420	61.8794	94		420	61.8789	10
421	4.684	75.4801		421	4.684	34.2453		421	4.684	47.7493		421	4.684	37.8567		421	4.684	88.7354		421	4.684	42.8014		421	61.8835	35		421	61.8839	79		421	61.8834	13
422	4.695	69.4242		422	4.695	34.3144		422	4.695	52.1395		422	4.695	36.1788		422	4.695	85.2914		422	4.695	36.4722		422	61.888	26		422	61.8884	64		422	61.8879	9
423	4.706	59.8234		423	4.706	34.455		423	4.706	58.5148		423	4.706	35.5815		423	4.706	78.188		423	4.706	31.2283		423	61.8925	31		423	61.8929	53		423	61.8924	5
424	4.717	51.7303		424	4.717	34.2259		424	4.717	63.8227		424	4.717	34.0673		424	4.717	70.4082		424	4.717	28.8851		424	61.897	34		424	61.8974	38		424	61.897	6
425	4.728	48.5313		425	4.728	33.3252		425	4.728	65.8878		425	4.728	31.0275		425	4.728	65.9929		425	4.728	28.6211		425	61.9015	27		425	61.9019	21		425	61.9015	7
426	4.739	50.1202		426	4.739	32.028		426	4.739	64.3177		426	4.739	27.6872		426	4.739	66.6646		426	4.739	28.161		426	61.906	28		426	61.9064	25		426	61.906	6
427	4.75	54.5787		427	4.75	31.596		427	4.75	60.1595		427	4.75	25.5353		427	4.75	71.4598		427	4.75	26.3198		427	61.9105	44		427	61.9109	25		427	61.9105	16
428	4.761	60.0924		428	4.761	33.8906		428	4.761	55.3256		428	4.761	25.182		428	4.761	77.8621		428	4.761	23.8597		428	61.915	48		428	61.9154	18		428	61.915	13
429	4.772	65.4553		429	4.772	39.8823		429	4.772	51.5957		429	4.772	26.6777		429	4.772	83.4879		429	4.772	22.3275		429	61.9195	66		429	61.9199	14		429	61.9195	10
430	4.783	69.5328		430	4.783	48.7415		430	4.783	50.75		430	4.783	30.0733		430	4.783	86.8113		430	4.783	22.5939		430	61.924	79		430	61.9244	12		430	61.924	8
431	4.794	71.5687		431	4.794	57.6214		431	4.794	54.2173		431	4.794	35.0248		431	4.794	87.1782		431	4.794	24.8819		431	61.9285	73		431	61.9289	13		431	61.9285	10
432	4.805	71.6243		432	4.805	62.6035		432	4.805	62.5707		432	4.805	39.915		432	4.805	84.3845		432	4.805	29.3323		432	61.933	72		432	61.9334	14		432	61.933	17
433	4.816	70.6146		433	4.816	61.0685		433	4.816	74.5967		433	4.816	42.1776		433	4.816	79.1679		433	4.816	35.3957		433	61.9375	63		433	61.9379	30		433	61.9375	16
434	4.827	69.4679		434	4.827	53.6791		434	4.827	86.5707		434	4.827	40.1714		434	4.827	73.4855		434	4.827	41.2738		434	61.9421	33		434	61.9424	38		434	61.942	8
435	4.838	68.4555		435	4.838	43.8029		435	4.838	93.9952		435	4.838	34.8379		435	4.838	69.5492		435	4.838	44.7543		435	61.9466	25		435	61.9469	32		435	61.9465	13
436	4.849	67.2916		436	4.849	34.9111		436	4.849	94.4251		436	4.849	29.2334		436	4.849	68.1035		436	4.849	45.0524		436	61.9511	19		436	61.9514	19		436	61.951	15
437	4.86	65.4461		437	4.86	28.6394		437	4.86	89.8041		437	4.86	26.4584		437	4.86	68.6609		437	4.86	43.4372		437	61.9556	13		437	61.956	14		437	61.9555	10
438	4.871	63.1061		438	4.871	25.1878		438	4.871	84.9024		438	4.871	27.9702		438	4.871	71.3809		438	4.871	41.3205		438	61.9601	16		438	61.9605	24		438	61.96	13
439	4.882	61.2786		439	4.882	24.4147		439	4.882	84.9969		439	4.882	33.182		439	4.882	77.0045		439	4.882	39.0489		439	61.9646	8		439	61.965	17		439	61.9645	18
440	4.893	61.0812		440	4.893	26.1624		440	4.893	94.375		440	4.893	40.3345		440	4.893	84.9361		440	4.893	36.5929		440	61.9691	21		440	61.9695	15		440	61.9691	36
441	4.904	62.4193		441	4.904	29.7242		441	4.904	116.679		441	4.904	47.219		441	4.904	92.2093		441	4.904	35.4948		441	61.9736	92		441	61.974	43		441	61.9736	113
442	4.915	63.6095		442	4.915	33.4973		442	4.915	154.573		442	4.915	51.682		442	4.915	94.8344		442	4.915	38.3197		442	61.9781	209		442	61.9785	71		442	61.9781	343
443	4.926	62.7828		443	4.926	35.8426		443	4.926	206.486		443	4.926	52.3078		443	4.926	90.9746		443	4.926	46.4026		443	61.9826	257		443	61.983	76		443	61.9826	552
444	4.937	59.3909		444	4.937	36.3667		444	4.937	266.674		444	4.937	49.3429		444	4.937	82.46		444	4.937	57.8815		444	61.9871	228		444	61.9875	73		444	61.9871	564
445	4.948	54.6092		445	4.948	35.9578		445	4.948	326.174		445	4.948	44.6993		445	4.948	73.9053		445	4.948	67.759		445	61.9916	212		445	61.992	72		445	61.9916	487
446	4.959	50.3785		446	4.959	35.4131		446	4.959	377.633		446	4.959	40.7031		446	4.959	70.0384		446	4.959	71.032		446	61.9961	196		446	61.9965	80		446	61.9961	397
447	4.97	48.2775		447	4.97	34.6933		447	4.97	417.66		447	4.97	38.8479		447	4.97	74.2217		447	4.97	66.4854		447	62.0007	204		447	62.001	86		447	62.0006	273
448	4.981	49.205		448	4.981	33.399		448	4.981	444.89		448	4.981	39.4035		448	4.981	87.9545		448	4.981	57.5671		448	62.0052	174		448	62.0055	81		448	62.0051	180
449	4.992	53.4534		449	4.992	31.9518		449	4.992	456.98		449	4.992	41.9322		449	4.992	112.722		449	4.992	49.0325		449	62.0097	112		449	62.01	49		449	62.0096	135
450	5.003	61.3949		450	5.003	31.4447		450	5.003	451.588		450	5.003	45.7462		450	5.003	149.643		450	5.003	43.2626		450	62.0142	77		450	62.0146	33		450	62.0141	87
451	5.014	73.4127		451	5.014	32.6506		451	5.014	429.838		451	5.014	49.9193		451	5.014	197.72		451	5.014	39.6709		451	62.0187	64		451	62.0191	32		451	62.0186	64
452	5.025	89.3462		452	5.025	35.0581		452	5.025	395.77		452	5.025	53.1496		452	5.025	249.064		452	5.025	36.9039		452	62.0232	46		452	62.0236	38		452	62.0232	59
453	5.036	107.408		453	5.036	37.0297		453	5.036	353.818		453	5.036	54.1982		453	5.036	287.957		453	5.036	34.7228		453	62.0277	38		453	62.0281	29		453	62.0277	71
454	5.047	123.883		454	5.047	37.3389		454	5.047	307.007		454	5.047	52.6202		454	5.047	298.636		454	5.047	33.5805		454	62.0322	29		454	62.0326	32		454	62.0322	76
455	5.058	134.904		455	5.058	36.7668		455	5.058	256.896		455	5.058	49.0457		455	5.058	276.268		455	5.058	33.494		455	62.0367	17		455	62.0371	26		455	62.0367	80
456	5.069	138.803		456	5.069	37.7366		456	5.069	204.506		456	5.069	44.6042		456	5.069	230.398		456	5.069	33.3255		456	62.0412	22		456	62.0416	20		456	62.0412	62
457	5.08	137.143		457	5.08	41.6644		457	5.08	153.369		457	5.08	40.1253		457	5.08	178.43		457	5.08	32.172		457	62.0458	17		457	62.0461	33		457	62.0457	52
458	5.091	133.554		458	5.091	46.8268		458	5.091	110.845		458	5.091	35.9078		458	5.091	136.269		458	5.091	30.2069		458	62.0503	16		458	62.0506	30		458	62.0502	35
459	5.102	131.444		459	5.102	49.2566		459	5.102	83.4623		459	5.102	32.4296		459	5.102	112.925		459	5.102	28.3749		459	62.0548	22		459	62.0551	19		459	62.0547	31
460	5.113	131.918		460	5.113	46.0555		460	5.113	73.0085		460	5.113	30.7385		460	5.113	109.784		460	5.113	27.2103		460	62.0593	22		460	62.0597	16		460	62.0592	29
461	5.124	133.351		461	5.124	37.8051		461	5.124	74.8525		461	5.124	31.7585		461	5.124	122.526		461	5.124	26.2097		461	62.0638	17		461	62.0642	12		461	62.0638	26
462	5.135	132.764		462	5.135	27.9914		462	5.135	81.1172		462	5.135	35.1985		462	5.135	143.286		462	5.135	24.512		462	62.0683	15		462	62.0687	13		462	62.0683	47
463	5.146	127.915		463	5.146	20.471		463	5.146	85.0161		463	5.146	39.5471		463	5.146	162.883		463	5.146	21.9469		463	62.0728	10		463	62.0732	26		463	62.0728	46
464	5.157	118.824		464	5.157	17.3924		464	5.157	84.1227		464	5.157	42.6221		464	5.157	173.024		464	5.157	19.429		464	62.0773	10		464	62.0777	34		464	62.0773	45
465	5.168	107.71		465	5.168	18.6898		465	5.168	80.4243		465	5.168	42.4497		465	5.168	169.886		465	5.168	18.1967		465	62.0818	14		465	62.0822	21		465	62.0818	35
466	5.179	98.1318		466	5.179	22.6935		466	5.179	77.5271		466	5.179	38.4563		466	5.179	155.273		466	5.179	18.9303		466	62.0864	15		466	62.0867	20		466	62.0863	55
467	5.19	93.15		467	5.19	27.1424		467	5.19	77.6045		467	5.19	32.1625		467	5.19	135.369		467	5.19	21.3914		467	62.0909	17		467	62.0912	19		467	62.0908	84
468	5.201	93.3728		468	5.201	30.2713		468	5.201	80.2882		468	5.201	26.192		468	5.201	116.995		468	5.201	24.6405		468	62.0954	15		468	62.0958	14		468	62.0953	57
469	5.212	95.9225		469	5.212	31.4047		469	5.212	84.4758		469	5.212	22.8044		469	5.212	105.272		469	5.212	27.7461		469	62.0999	6		469	62.1003	12		469	62.0998	39
470	5.223	96.7621		470	5.223	30.641		470	5.223	90.7929		470	5.223	22.8558		470	5.223	102.857		470	5.223	30.2996		470	62.1044	5		470	62.1048	13		470	62.1044	40
471	5.234	94.5909		471	5.234	28.3136		471	5.234	101.452		471	5.234	26.307		471	5.234	109.08		471	5.234	32.6182		471	62.1089	14		471	62.1093	19		471	62.1089	20
472	5.245	92.0218		472	5.245	25.1647		472	5.245	118.085		472	5.245	32.2648		472	5.245	119.274		472	5.245	35.2841		472	62.1134	17		472	62.1138	37		472	62.1134	16
473	5.256	92.2398		473	5.256	22.6404		473	5.256	138.421		473	5.256	39.0727		473	5.256	126.682		473	5.256	38.5207		473	62.1179	12		473	62.1183	39		473	62.1179	25
474	5.267	94.6019		474	5.267	22.126		474	5.267	155.171		474	5.267	44.5359		474	5.267	127.118		474	5.267	41.9453		474	62.1225	23		474	62.1228	17		474	62.1224	18
475	5.278	95.2208		475	5.278	24.3592		475	5.278	160.068		475	5.278	47.3587		475	5.278	121.787		475	5.278	44.7981		475	62.127	21		475	62.1273	12		475	62.1269	12
476	5.289	91.5798		476	5.289	29.4155		476	5.289	150.441		476	5.289	47.9971		476	5.289	114.984		476	5.289	46.2595		476	62.1315	16		476	62.1319	12		476	62.1314	31
477	5.3	86.2835		477	5.3	37.0615		477	5.3	131.406		477	5.3	48.0451		477	5.3	110.059		477	5.3	45.9516		477	62.136	17		477	62.1364	7		477	62.136	104
478	5.311	84.3385		478	5.311	46.5026		478	5.311	111.867		478	5.311	48.7605		478	5.311	107.747		478	5.311	44.3411		478	62.1405	6		478	62.1409	11		478	62.1405	159
479	5.322	88.5217		479	5.322	55.2459		479	5.322	98.3091		479	5.322	50.3547		479	5.322	106.954		479	5.322	42.6624		479	62.145	7		479	62.1454	9		479	62.145	145
480	5.333	97.6996		480	5.333	59.9383		480	5.333	91.2991		480	5.333	51.8638		480	5.333	105.89		480	5.333	41.9961		480	62.1495	21		480	62.1499	6		480	62.1495	108
481	5.344	109.644		481	5.344	58.9352		481	5.344	86.5616		481	5.344	51.5832		481	5.344	103.055		481	5.344	42.7125		481	62.154	21		481	62.1544	7		481	62.154	70
482	5.355	122.725		482	5.355	53.9742		482	5.355	79.5569		482	5.355	48.4446		482	5.355	98.2545		482	5.355	44.6872		482	62.1586	10		482	62.1589	7		482	62.1585	46
483	5.366	134.02		483	5.366	48.4989		483	5.366	69.7018		483	5.366	43.3016		483	5.366	92.7884		483	5.366	47.1345		483	62.1631	13		483	62.1635	16		483	62.163	47
484	5.377	138.169		484	5.377	44.8963		484	5.377	60.3098		484	5.377	38.5845		484	5.377	88.3257		484	5.377	48.3753		484	62.1676	20		484	62.168	17		484	62.1676	44
485	5.388	130.604		485	5.388	43.2606		485	5.388	55.0325		485	5.388	36.5694		485	5.388	85.5092		485	5.388	46.9443		485	62.1721	14		485	62.1725	14		485	62.1721	36
486	5.399	113.112		486	5.399	41.9605		486	5.399	54.6762		486	5.399	38.0178		486	5.399	83.0731		486	5.399	43.1384		486	62.1766	14		486	62.177	23		486	62.1766	16
487	5.41	93.7192		487	5.41	39.0913		487	5.41	56.6186		487	5.41	42.3839		487	5.41	79.1146		487	5.41	38.8741		487	62.1811	10		487	62.1815	23		487	62.1811	19
488	5.421	80.9061		488	5.421	34.1886		488	5.421	57.5611		488	5.421	48.3201		488	5.421	74.0431		488	5.421	36.0766		488	62.1857	6		488	62.186	15		488	62.1856	23
489	5.432	77.9417		489	5.432	28.7968		489	5.432	56.277		489	5.432	53.9503		489	5.432	70.9603		489	5.432	35.2909		489	62.1902	16		489	62.1905	19		489	62.1901	18
490	5.443	81.469		490	5.443	24.9964		490	5.443	54.2344		490	5.443	56.7703		490	5.443	73.01		490	5.443	35.7462		490	62.1947	22		490	62.1951	24		490	62.1946	20
491	5.454	85.1692		491	5.454	23.9341		491	5.454	53.2384		491	5.454	54.5443		491	5.454	80.3552		491	5.454	36.0676		491	62.1992	15		491	62.1996	33		491	62.1992	18
492	5.465	84.2109		492	5.465	25.1828		492	5.465	53.6319		492	5.465	47.1406		492	5.465	89.3396		492	5.465	35.248		492	62.2037	18		492	62.2041	29		492	62.2037	29
493	5.476	78.0183		493	5.476	27.4718		493	5.476	54.1785		493	5.476	37.2572		493	5.476	95.1809		493	5.476	33.4635		493	62.2082	15		493	62.2086	19		493	62.2082	38
494	5.487	69.0065		494	5.487	30.2845		494	5.487	53.8984		494	5.487	28.8062		494	5.487	95.5477		494	5.487	31.9731		494	62.2128	15		494	62.2131	27		494	62.2127	26
495	5.498	60.7018		495	5.498	34.3077		495	5.498	53.1224		495	5.498	24.2317		495	5.498	91.9171		495	5.498	32.468		495	62.2173	22		495	62.2176	39		495	62.2172	16
496	5.509	56.1788		496	5.509	40.5285		496	5.509	53.4968		496	5.509	23.4302		496	5.509	87.3148		496	5.509	36.2575		496	62.2218	14		496	62.2222	38		496	62.2217	8
497	5.52	57.0819		497	5.52	48.2955		497	5.52	57.0332		497	5.52	24.8183		497	5.52	83.6147		497	5.52	43.7087		497	62.2263	16		497	62.2267	23		497	62.2263	11
498	5.531	63.8547		498	5.531	54.571		498	5.531	64.2059		498	5.531	27.0239		498	5.531	80.5519		498	5.531	53.4591		498	62.2308	17		498	62.2312	22		498	62.2308	13
499	5.542	75.6411		499	5.542	55.7731		499	5.542	73.7633		499	5.542	29.3366		499	5.542	76.5586		499	5.542	62.0163		499	62.2353	3		499	62.2357	30		499	62.2353	21
500	5.554	90.2663		500	5.554	51.0476		500	5.554	84.2066		500	5.554	31.2853		500	5.554	70.4103		500	5.554	65.7903		500	62.2399	3		500	62.2402	23		500	62.2398	17
501	5.565	104.367		501	5.565	43.1972		501	5.565	95.3212		501	5.565	32.3491		501	5.565	62.897		501	5.565	64.1196		501	62.2444	5		501	62.2447	9		501	62.2443	26
502	5.576	115.132		502	5.576	36.6883		502	5.576	106.971		502	5.576	32.6959		502	5.576	57.6027		502	5.576	60.1919		502	62.2489	3		502	62.2493	2		502	62.2488	14
503	5.587	121.495		503	5.587	34.4623		503	5.587	117.398		503	5.587	33.2572		503	5.587	58.8213		503	5.587	58.1745		503	62.2534	1		503	62.2538	11		503	62.2534	8
504	5.598	124.67		504	5.598	36.999		504	5.598	123.516		504	5.598	34.7911		504	5.598	68.6321		504	5.598	59.5249		504	62.2579	2		504	62.2583	21		504	62.2579	9
505	5.609	127.093		505	5.609	42.7283		505	5.609	122.711		505	5.609	36.864		505	5.609	85.0781		505	5.609	62.5699		505	62.2624	7		505	62.2628	22		505	62.2624	7
506	5.62	129.875		506	5.62	49.0761		506	5.62	115.57		506	5.62	38.0175		506	5.62	103.062		506	5.62	64.9251		506	62.267	9		506	62.2673	15		506	62.2669	10
507	5.631	131.709		507	5.631	53.4137		507	5.631	106.025		507	5.631	37.3531		507	5.631	118.199		507	5.631	65.1893		507	62.2715	9		507	62.2719	9		507	62.2714	14
508	5.642	131.359		508	5.642	53.8245		508	5.642	99.8139		508	5.642	35.8235		508	5.642	129.924		508	5.642	62.5696		508	62.276	17		508	62.2764	10		508	62.276	12
509	5.653	129.807		509	5.653	49.6398		509	5.653	100.439		509	5.653	35.5453		509	5.653	141.029		509	5.653	56.3913		509	62.2805	26		509	62.2809	21		509	62.2805	10
510	5.664	128.857		510	5.664	41.856		510	5.664	106.647		510	5.664	37.5878		510	5.664	153.114		510	5.664	47.1568		510	62.285	34		510	62.2854	33		510	62.285	8
511	5.675	128.832		511	5.675	32.6923		511	5.675	113.271		511	5.675	40.4198		511	5.675	163.7		511	5.675	37.2255		511	62.2896	24		511	62.2899	18		511	62.2895	6
512	5.686	128.941		512	5.686	24.8712		512	5.686	116.011		512	5.686	41.3248		512	5.686	167.604		512	5.686	29.6762		512	62.2941	21		512	62.2944	10		512	62.294	5
513	5.697	128.67		513	5.697	20.4547		513	5.697	115.049		513	5.697	39.0353		513	5.697	161.404		513	5.697	26.1554		513	62.2986	12		513	62.299	17		513	62.2986	1
514	5.708	128.691		514	5.708	20.3594		514	5.708	112.717		514	5.708	34.7246		514	5.708	147.409		514	5.708	25.8975		514	62.3031	3		514	62.3035	10		514	62.3031	14
515	5.719	130.259		515	5.719	23.8969		515	5.719	109.762		515	5.719	30.5512		515	5.719	133.007		515	5.719	26.6996		515	62.3076	2		515	62.308	4		515	62.3076	16
516	5.73	133.746		516	5.73	28.7364		516	5.73	105.237		516	5.73	27.7158		516	5.73	125.801		516	5.73	26.9068		516	62.3122	16		516	62.3125	2		516	62.3121	10
517	5.741	137.381		517	5.741	31.7769		517	5.741	99.4082		517	5.741	26.072		517	5.741	127.688		517	5.741	26.2894		517	62.3167	21		517	62.317	7		517	62.3166	12
518	5.752	139.229		518	5.752	31.4235		518	5.752	94.0158		518	5.752	25.238		518	5.752	133.867		518	5.752	25.4021		518	62.3212	17		518	62.3216	18		518	62.3212	21
519	5.763	138.446		519	5.763	28.655		519	5.763	90.1299		519	5.763	25.4254		519	5.763	136.877		519	5.763	24.4146		519	62.3257	17		519	62.3261	12		519	62.3257	26
520	5.774	134.586		520	5.774	26.1537		520	5.774	87.4887		520	5.774	26.9061		520	5.774	131.802		520	5.774	23.0772		520	62.3302	21		520	62.3306	17		520	62.3302	16
521	5.785	126.381		521	5.785	25.9208		521	5.785	85.605		521	5.785	29.4902		521	5.785	118.984		521	5.785	21.6005		521	62.3348	27		521	62.3351	21		521	62.3347	12
522	5.796	113.248		522	5.796	28.0161		522	5.796	84.9639		522	5.796	32.6357		522	5.796	102.961		522	5.796	21.11		522	62.3393	77		522	62.3397	22		522	62.3392	7
523	5.807	96.9438		523	5.807	31.104		523	5.807	85.6799		523	5.807	35.6347		523	5.807	89.2494		523	5.807	22.7486		523	62.3438	142		523	62.3442	21		523	62.3438	7
524	5.818	81.6356		524	5.818	33.6083		524	5.818	86.3542		524	5.818	37.4696		524	5.818	81.8342		524	5.818	26.4233		524	62.3483	139		524	62.3487	16		524	62.3483	15
525	5.829	71.3393		525	5.829	34.5375		525	5.829	84.9413		525	5.829	37.2892		525	5.829	82.2345		525	5.829	30.5505		525	62.3528	105		525	62.3532	6		525	62.3528	25
526	5.84	67.3426		526	5.84	33.6924		526	5.84	80.927		526	5.84	35.5762		526	5.84	89.4746		526	5.84	33.1961		526	62.3574	78		526	62.3577	9		526	62.3573	29
527	5.851	67.7784		527	5.851	31.7261		527	5.851	75.72		527	5.851	34.0097		527	5.851	100.286		527	5.851	33.3143		527	62.3619	60		527	62.3623	8		527	62.3618	10
528	5.862	69.993		528	5.862	30.342		528	5.862	71.1252		528	5.862	34.162		528	5.862	109.808		528	5.862	31.069		528	62.3664	37		528	62.3668	3		528	62.3664	12
529	5.873	72.8563		529	5.873	31.3902		529	5.873	68.3914		529	5.873	36.0688		529	5.873	113.143		529	5.873	27.5933		529	62.3709	22		529	62.3713	3		529	62.3709	19
530	5.884	76.3872		530	5.884	35.6981		530	5.884	68.5341		530	5.884	38.3906		530	5.884	109.042		530	5.884	24.3664		530	62.3755	10		530	62.3758	11		530	62.3754	10
531	5.895	80.1707		531	5.895	42.3679		531	5.895	73.0564		531	5.895	39.773		531	5.895	101.268		531	5.895	22.482		531	62.38	26		531	62.3803	16		531	62.3799	3
532	5.906	82.608		532	5.906	49.0014		532	5.906	82.9946		532	5.906	40.2931		532	5.906	97.1797		532	5.906	22.2495		532	62.3845	56		532	62.3849	7		532	62.3845	8
533	5.917	82.1764		533	5.917	53.2087		533	5.917	97.1992		533	5.917	41.2446		533	5.917	102.506		533	5.917	23.1955		533	62.389	74		533	62.3894	3		533	62.389	12
534	5.928	79.1572		534	5.928	54.2982		534	5.928	111.611		534	5.928	42.9081		534	5.928	116.563		534	5.928	24.9144		534	62.3935	66		534	62.3939	3		534	62.3935	14
535	5.939	75.5115		535	5.939	53.8166		535	5.939	121.276		535	5.939	43.8732		535	5.939	132.213		535	5.939	27.3097		535	62.3981	58		535	62.3984	7		535	62.398	12
536	5.95	73.009		536	5.95	53.5618		536	5.95	123.234		536	5.95	42.6379		536	5.95	141.431		536	5.95	30.3312		536	62.4026	55		536	62.403	47		536	62.4025	22
537	5.961	72.3827		537	5.961	53.49		537	5.961	117.668		537	5.961	39.6519		537	5.961	140.671		537	5.961	33.2812		537	62.4071	58		537	62.4075	81		537	62.4071	17
538	5.972	74.974		538	5.972	52.0675		538	5.972	107.348		538	5.972	36.7854		538	5.972	132.099		538	5.972	34.7518		538	62.4116	64		538	62.412	70		538	62.4116	16
539	5.983	82.9339		539	5.983	48.5498		539	5.983	96.6957		539	5.983	34.8258		539	5.983	120.82		539	5.983	33.5602		539	62.4162	56		539	62.4165	34		539	62.4161	8
540	5.994	97.2851		540	5.994	43.7743		540	5.994	90.4976		540	5.994	32.7394		540	5.994	111.995		540	5.994	29.7576		540	62.4207	51		540	62.4211	19		540	62.4206	1
541	6.005	114.837		541	6.005	38.9608		541	6.005	91.9253		541	6.005	29.4869		541	6.005	108.625		541	6.005	24.8771		541	62.4252	24		541	62.4256	8		541	62.4252	4
542	6.016	128.072		542	6.016	34.3123		542	6.016	100.15		542	6.016	25.7495		542	6.016	110.758		542	6.016	21.0308		542	62.4297	23		542	62.4301	2		542	62.4297	2
543	6.027	129.463		543	6.027	29.4392		543	6.027	110.472		543	6.027	23.2438		543	6.027	116.14		543	6.027	19.9044		543	62.4343	25		543	62.4346	1		543	62.4342	6
544	6.038	117.593		544	6.038	24.5647		544	6.038	116.959		544	6.038	22.8583		544	6.038	122.322		544	6.038	22.1068		544	62.4388	22		544	62.4392	1		544	62.4387	4
545	6.049	98.5194		545	6.049	20.5249		545	6.049	115.733		545	6.049	23.9822		545	6.049	126.964		545	6.049	26.902		545	62.4433	27		545	62.4437	1		545	62.4433	15
546	6.06	80.6359		546	6.06	18.2866		546	6.06	106.726		546	6.06	25.798		546	6.06	128.892		546	6.06	32.3359		546	62.4478	28		546	62.4482	2		546	62.4478	13
547	6.071	69.1552		547	6.071	18.8688		547	6.071	93.7986		547	6.071	28.2475		547	6.071	128.716		547	6.071	36.0039		547	62.4524	17		547	62.4527	0		547	62.4523	3
548	6.082	64.7229		548	6.082	23.7256		548	6.082	82.3033		548	6.082	31.8237		548	6.082	128.602		548	6.082	36.5003		548	62.4569	9		548	62.4573	21		548	62.4568	9
549	6.093	65.9864		549	6.093	33.953		549	6.093	75.6945		549	6.093	36.5622		549	6.093	129.734		549	6.093	34.165		549	62.4614	7		549	62.4618	41		549	62.4614	27
550	6.104	71.2439		550	6.104	48.2153		550	6.104	73.2796		550	6.104	41.1459		550	6.104	130.675		550	6.104	30.6519		550	62.4659	10		550	62.4663	35		550	62.4659	43
551	6.115	78.9932		551	6.115	61.7755		551	6.115	71.7227		551	6.115	43.7213		551	6.115	129.431		551	6.115	27.7962		551	62.4705	10		551	62.4708	23		551	62.4704	33
552	6.126	87.4479		552	6.126	68.6697		552	6.126	68.3799		552	6.126	43.4947		552	6.126	126.499		552	6.126	26.7353		552	62.475	8		552	62.4754	17		552	62.4749	9
553	6.137	94.3114		553	6.137	65.9439		553	6.137	63.3977		553	6.137	41.6113		553	6.137	124.459		553	6.137	27.7634		553	62.4795	8		553	62.4799	10		553	62.4795	5
554	6.148	97.4434		554	6.148	56.1841		554	6.148	59.1874		554	6.148	39.8372		554	6.148	124.578		554	6.148	30.3124		554	62.484	10		554	62.4844	10		554	62.484	27
555	6.159	95.6383		555	6.159	45.4727		555	6.159	58.103		555	6.159	38.6551		555	6.159	125.84		555	6.159	33.0096		555	62.4886	15		555	62.4889	16		555	62.4885	52
556	6.17	88.9632		556	6.17	38.6679		556	6.17	60.7942		556	6.17	37.1934		556	6.17	126.962		556	6.17	34.2108		556	62.4931	20		556	62.4935	13		556	62.493	48
557	6.181	78.9065		557	6.181	36.5008		557	6.181	66.0432		557	6.181	34.7868		557	6.181	128.218		557	6.181	33.353		557	62.4976	13		557	62.498	7		557	62.4976	36
558	6.192	68.3545		558	6.192	36.8971		558	6.192	72.2986		558	6.192	31.9293		558	6.192	130.236		558	6.192	31.66		558	62.5021	1		558	62.5025	18		558	62.5021	36
559	6.203	60.8908		559	6.203	37.9075		559	6.203	79.1917		559	6.203	29.9397		559	6.203	132.009		559	6.203	31.2845		559	62.5067	5		559	62.507	16		559	62.5066	28
560	6.214	58.793		560	6.214	39.3565		560	6.214	87.3878		560	6.214	30.1566		560	6.214	132.549		560	6.214	33.6115		560	62.5112	24		560	62.5116	23		560	62.5112	31
561	6.225	61.213		561	6.225	41.6901		561	6.225	96.3955		561	6.225	32.8636		561	6.225	133.351		561	6.225	38.0913		561	62.5157	48		561	62.5161	36		561	62.5157	23
562	6.236	64.5808		562	6.236	44.1297		562	6.236	103.524		562	6.236	37.1027		562	6.236	138.18		562	6.236	43.0984		562	62.5203	50		562	62.5206	34		562	62.5202	10
563	6.247	65.4564		563	6.247	44.5369		563	6.247	106.162		563	6.247	40.9724		563	6.247	148.697		563	6.247	47.6562		563	62.5248	55		563	62.5252	25		563	62.5247	4
564	6.258	62.8916		564	6.258	41.7858		564	6.258	104.246		564	6.258	43.0077		564	6.258	161.207		564	6.258	52.0481		564	62.5293	65		564	62.5297	27		564	62.5293	16
565	6.269	58.5889		565	6.269	37.2619		565	6.269	100.657		565	6.269	42.9071		565	6.269	169.24		565	6.269	56.3322		565	62.5338	95		565	62.5342	27		565	62.5338	13
566	6.28	55.0575		566	6.28	33.7758		566	6.28	98.9785		566	6.28	41.3633		566	6.28	168.849		566	6.28	58.8019		566	62.5384	98		566	62.5387	21		566	62.5383	7
567	6.291	54.6942		567	6.291	32.9798		567	6.291	101.247		567	6.291	39.5343		567	6.291	160.808		567	6.291	57.2698		567	62.5429	53		567	62.5433	21		567	62.5429	3
568	6.302	59.0793		568	6.302	34.2556		568	6.302	106.883		568	6.302	38.7384		568	6.302	147.634		568	6.302	51.7338		568	62.5474	29		568	62.5478	20		568	62.5474	0
569	6.313	68.1009		569	6.313	35.3367		569	6.313	113.161		569	6.313	40.2126		569	6.313	131.892		569	6.313	44.7471		569	62.5519	21		569	62.5523	14		569	62.5519	0
570	6.324	79.2644		570	6.324	34.2545		570	6.324	116.313		570	6.324	44.4277		570	6.324	116.553		570	6.324	38.792		570	62.5565	22		570	62.5569	4		570	62.5564	0
571	6.335	88.1559		571	6.335	30.7974		571	6.335	112.972		571	6.335	50.1045		571	6.335	105.63		571	6.335	34.0164		571	62.561	18		571	62.5614	3		571	62.561	3
572	6.346	91.0077		572	6.346	26.6653		572	6.346	102.722		572	6.346	54.3431		572	6.346	101.948		572	6.346	28.9639		572	62.5655	11		572	62.5659	9		572	62.5655	4
573	6.357	87.7948		573	6.357	23.8565		573	6.357	89.291		573	6.357	54.4755		573	6.357	105.177		573	6.357	22.9861		573	62.5701	7		573	62.5704	9		573	62.57	10
574	6.368	82.2226		574	6.368	23.3647		574	6.368	78.6493		574	6.368	50.2537		574	6.368	111.929		574	6.368	17.2201		574	62.5746	10		574	62.575	9		574	62.5746	9
575	6.379	78.58		575	6.379	24.7784		575	6.379	74.5284		575	6.379	43.7356		575	6.379	117.652		575	6.379	13.8701		575	62.5791	7		575	62.5795	10		575	62.5791	10
576	6.39	78.3389		576	6.39	26.886		576	6.39	75.8862		576	6.39	37.3441		576	6.39	119.573		576	6.39	14.8035		576	62.5837	4		576	62.584	6		576	62.5836	9
577	6.401	79.8138		577	6.401	28.8232		577	6.401	78.4562		577	6.401	32.2449		577	6.401	118.091		577	6.401	20.4816		577	62.5882	2		577	62.5886	1		577	62.5881	3
578	6.412	80.4588		578	6.412	30.5366		578	6.412	78.4987		578	6.412	29.0042		578	6.412	115.369		578	6.412	29.3809		578	62.5927	8		578	62.5931	6		578	62.5927	0
579	6.423	79.3427		579	6.423	32.589		579	6.423	76.0686		579	6.423	28.2678		579	6.423	112.222		579	6.423	38.026		579	62.5972	9		579	62.5976	17		579	62.5972	0
580	6.434	77.4073		580	6.434	35.3295		580	6.434	74.1509		580	6.434	30.4179		580	6.434	107.52		580	6.434	42.6908		580	62.6018	8		580	62.6022	31		580	62.6017	27
581	6.445	76.3888		581	6.445	38.0557		581	6.445	75.2414		581	6.445	34.6593		581	6.445	101.213		581	6.445	41.9322		581	62.6063	8		581	62.6067	24		581	62.6063	78
582	6.456	77.344		582	6.456	39.2649		582	6.456	78.6044		582	6.456	39.0825		582	6.456	96.0391		582	6.456	37.6985		582	62.6108	4		582	62.6112	12		582	62.6108	102
583	6.467	81.164		583	6.467	38.0115		583	6.467	80.7472		583	6.467	41.8386		583	6.467	96.392		583	6.467	33.5288		583	62.6154	15		583	62.6157	10		583	62.6153	94
584	6.478	88.3028		584	6.478	35.0511		584	6.478	78.1333		584	6.478	42.632		584	6.478	104.21		584	6.478	31.7424		584	62.6199	7		584	62.6203	6		584	62.6199	73
585	6.489	97.5233		585	6.489	32.4199		585	6.489	69.9662		585	6.489	42.5793		585	6.489	117.554		585	6.489	32.1664		585	62.6244	7		585	62.6248	2		585	62.6244	48
586	6.5	105.443		586	6.5	31.7255		586	6.5	59.0076		586	6.5	43.0871		586	6.5	131.977		586	6.5	32.9775		586	62.629	27		586	62.6293	5		586	62.6289	37
587	6.511	107.706		587	6.511	32.7938		587	6.511	49.6452		587	6.511	44.4874		587	6.511	143.502		587	6.511	32.6426		587	62.6335	40		587	62.6339	5		587	62.6335	31
588	6.522	101.573		588	6.522	33.8883		588	6.522	45.034		588	6.522	46.0016		588	6.522	149.935		588	6.522	31.1838		588	62.638	35		588	62.6384	7		588	62.638	27
589	6.533	87.6396		589	6.533	33.3633		589	6.533	46.1591		589	6.533	46.5314		589	6.533	151.557		589	6.533	29.9636		589	62.6426	44		589	62.6429	10		589	62.6425	21
590	6.544	69.7459		590	6.544	31.0854		590	6.544	52.0525		590	6.544	45.8646		590	6.544	151.38		590	6.544	30.3342		590	62.6471	40		590	62.6475	5		590	62.6471	11
591	6.555	53.0295		591	6.555	28.5434		591	6.555	61.2491		591	6.555	44.8726		591	6.555	154.195		591	6.555	32.9267		591	62.6516	21		591	62.652	4		591	62.6516	8
592	6.566	41.3328		592	6.566	27.1488		592	6.566	72.4039		592	6.566	44.1264		592	6.566	163.567		592	6.566	37.5156		592	62.6562	14		592	62.6565	7		592	62.6561	8
593	6.578	35.9946		593	6.578	26.9383		593	6.578	84.9846		593	6.578	43.1487		593	6.578	178.519		593	6.578	42.8075		593	62.6607	33		593	62.6611	14		593	62.6606	8
594	6.589	36.2732		594	6.589	26.562		594	6.589	97.7818		594	6.589	41.4658		594	6.589	192.261		594	6.589	46.3564		594	62.6652	36		594	62.6656	12		594	62.6652	13
595	6.6	40.5743		595	6.6	24.9971		595	6.6	107.4		595	6.6	39.9188		595	6.6	195.645		595	6.6	45.9375		595	62.6698	27		595	62.6701	4		595	62.6697	5
596	6.611	46.958		596	6.611	22.7086		596	6.611	109.285		596	6.611	39.7617		596	6.611	184.151		596	6.611	41.5559		596	62.6743	13		596	62.6747	1		596	62.6742	4
597	6.622	53.547		597	6.622	21.3805		597	6.622	101.813		597	6.622	40.6404		597	6.622	161.713		597	6.622	35.7523		597	62.6788	4		597	62.6792	2		597	62.6788	9
598	6.633	58.6539		598	6.633	22.7644		598	6.633	88.4464		598	6.633	40.3923		598	6.633	137.613		598	6.633	31.7801		598	62.6834	10		598	62.6837	4		598	62.6833	7
599	6.644	61.2642		599	6.644	27.8263		599	6.644	75.0744		599	6.644	37.1783		599	6.644	120.593		599	6.644	31.5355		599	62.6879	15		599	62.6883	0		599	62.6878	11
600	6.655	61.1546		600	6.655	36.3684		600	6.655	65.4604		600	6.655	31.5606		600	6.655	115.364		600	6.655	34.8692		600	62.6924	18		600	62.6928	8		600	62.6924	17
601	6.666	58.8412		601	6.666	47.1058		601	6.666	59.9045		601	6.666	26.0089		601	6.666	122.205		601	6.666	40.4085		601	62.697	11		601	62.6973	26		601	62.6969	58
602	6.677	55.5876		602	6.677	57.394		602	6.677	57.3255		602	6.677	23.2558		602	6.677	137.431		602	6.677	46.372		602	62.7015	4		602	62.7019	21		602	62.7014	84
603	6.688	52.8015		603	6.688	63.6576		603	6.688	57.4355		603	6.688	24.7217		603	6.688	155.38		603	6.688	51.3249		603	62.706	4		603	62.7064	8		603	62.706	97
604	6.699	51.6713		604	6.699	63.4114		604	6.699	60.3885		604	6.699	30.6715		604	6.699	171.059		604	6.699	54.3442		604	62.7106	9		604	62.7109	10		604	62.7105	80
605	6.71	52.9424		605	6.71	57.3409		605	6.71	65.7443		605	6.71	40.0084		605	6.71	181.632		605	6.71	54.6906		605	62.7151	8		605	62.7155	15		605	62.7151	63
606	6.721	57.1472		606	6.721	48.9611		606	6.721	71.4466		606	6.721	50.2958		606	6.721	185.415		606	6.721	51.8378		606	62.7196	3		606	62.72	8		606	62.7196	54
607	6.732	63.9255		607	6.732	42.132		607	6.732	74.6038		607	6.732	58.5622		607	6.732	181.036		607	6.732	46.1044		607	62.7242	4		607	62.7245	2		607	62.7241	38
608	6.743	70.7208		608	6.743	38.7713		608	6.743	73.1503		608	6.743	62.5951		608	6.743	168.56		608	6.743	39.0356		608	62.7287	5		608	62.7291	14		608	62.7287	25
609	6.754	73.6357		609	6.754	38.3682		609	6.754	67.7715		609	6.754	62.191		609	6.754	150.829		609	6.754	32.623		609	62.7332	18		609	62.7336	21		609	62.7332	27
610	6.765	70.8392		610	6.765	38.8779		610	6.765	62.1198		610	6.765	58.9564		610	6.765	132.947		610	6.765	28.1882		610	62.7378	15		610	62.7381	9		610	62.7377	18
611	6.776	64.6673		611	6.776	38.4245		611	6.776	60.3067		611	6.776	54.8426		611	6.776	120.398		611	6.776	26.3814		611	62.7423	24		611	62.7427	3		611	62.7423	24
612	6.787	59.4101		612	6.787	36.5555		612	6.787	63.5861		612	6.787	50.6307		612	6.787	117.888		612	6.787	27.5439		612	62.7468	68		612	62.7472	1		612	62.7468	24
613	6.798	57.6142		613	6.798	34.201		613	6.798	69.6319		613	6.798	45.9421		613	6.798	128.033		613	6.798	31.6039		613	62.7514	89		613	62.7517	4		613	62.7513	21
614	6.809	58.9145		614	6.809	32.4904		614	6.809	74.6725		614	6.809	40.5445		614	6.809	149.517		614	6.809	37.4269		614	62.7559	60		614	62.7563	8		614	62.7559	13
615	6.82	61.6752		615	6.82	31.7742		615	6.82	76.9162		615	6.82	35.1969		615	6.82	175.618		615	6.82	42.572		615	62.7604	21		615	62.7608	9		615	62.7604	0
616	6.831	64.2566		616	6.831	31.57		616	6.831	77.5517		616	6.831	30.9902		616	6.831	196.57		616	6.831	44.4		616	62.765	13		616	62.7654	3		616	62.7649	3
617	6.842	64.8755		617	6.842	31.5546		617	6.842	79.1903		617	6.842	28.5221		617	6.842	205.035		617	6.842	42.1306		617	62.7695	14		617	62.7699	1		617	62.7695	13
618	6.853	61.9642		618	6.853	32.3483		618	6.853	83.3847		618	6.853	28.0199		618	6.853	200.646		618	6.853	37.1355		618	62.7741	22		618	62.7744	0		618	62.774	15
619	6.864	55.8294		619	6.864	34.9646		619	6.864	90.1564		619	6.864	29.1241		619	6.864	189.224		619	6.864	31.5847		619	62.7786	37		619	62.779	8		619	62.7786	10
620	6.875	49.4679		620	6.875	39.9348		620	6.875	98.0981		620	6.875	30.8902		620	6.875	176.786		620	6.875	27.0888		620	62.7831	37		620	62.7835	8		620	62.7831	10
621	6.886	46.4585		621	6.886	46.6474		621	6.886	103.937		621	6.886	32.2475		621	6.886	165.505		621	6.886	24.5706		621	62.7877	18		621	62.788	5		621	62.7876	11
622	6.897	47.8863		622	6.897	53.5759		622	6.897	103.432		622	6.897	32.8899		622	6.897	155.549		622	6.897	24.5864		622	62.7922	12		622	62.7926	5		622	62.7922	14
623	6.908	51.5778		623	6.908	58.6676		623	6.908	94.6227		623	6.908	33.4367		623	6.908	147.776		623	6.908	27.1364		623	62.7967	40		623	62.7971	2		623	62.7967	28
624	6.919	54.4012		624	6.919	60.91		624	6.919	80.7862		624	6.919	34.5077		624	6.919	143.575		624	6.919	31.3674		624	62.8013	128		624	62.8017	13		624	62.8012	45
625	6.93	54.7468		625	6.93	61.2575		625	6.93	68.3689		625	6.93	35.8439		625	6.93	142.078		625	6.93	35.7172		625	62.8058	165		625	62.8062	24		625	62.8058	36
626	6.941	53.879		626	6.941	61.7633		626	6.941	62.6317		626	6.941	36.5012		626	6.941	140.107		626	6.941	38.4483		626	62.8104	148		626	62.8107	37		626	62.8103	11
627	6.952	54.733		627	6.952	63.3955		627	6.952	65.085		627	6.952	36.0895		627	6.952	135.074		627	6.952	38.5137		627	62.8149	130		627	62.8153	23		627	62.8149	5
628	6.963	59.462		628	6.963	64.8801		628	6.963	73.5513		628	6.963	35.4972		628	6.963	127.608		628	6.963	35.9688		628	62.8194	129		628	62.8198	13		628	62.8194	4
629	6.974	67.8078		629	6.974	63.9616		629	6.974	84.1284		629	6.974	36.1086		629	6.974	121.36		629	6.974	31.6772		629	62.824	118		629	62.8243	5		629	62.8239	6
630	6.985	77.0594		630	6.985	59.6295		630	6.985	92.7732		630	6.985	38.1894		630	6.985	119.473		630	6.985	26.6286		630	62.8285	84		630	62.8289	4		630	62.8285	18
631	6.996	83.8605		631	6.996	52.7588		631	6.996	96.1185		631	6.996	40.1751		631	6.996	121.69		631	6.996	21.5256		631	62.8331	56		631	62.8334	9		631	62.833	10
632	7.007	86.5255		632	7.007	45.1647		632	7.007	92.2188		632	7.007	40.0423		632	7.007	124.798		632	7.007	16.9239		632	62.8376	41		632	62.838	15		632	62.8375	2
633	7.018	85.6789		633	7.018	38.5102		633	7.018	82.2732		633	7.018	37.2154		633	7.018	125.084		633	7.018	13.5247		633	62.8421	45		633	62.8425	9		633	62.8421	0
634	7.029	82.3887		634	7.029	33.892		634	7.029	70.4012		634	7.029	33.3827		634	7.029	120.509		634	7.029	11.8876		634	62.8467	57		634	62.847	14		634	62.8466	1
635	7.04	77.5821		635	7.04	31.7202		635	7.04	61.2714		635	7.04	31.3508		635	7.04	112.777		635	7.04	12.1549		635	62.8512	36		635	62.8516	19		635	62.8512	5
636	7.051	72.8216		636	7.051	31.5704		636	7.051	57.7561		636	7.051	33.2151		636	7.051	107.27		636	7.051	13.9415		636	62.8557	8		636	62.8561	12		636	62.8557	3
637	7.062	70.4663		637	7.062	32.5686		637	7.062	60.6401		637	7.062	39.2006		637	7.062	109.51		637	7.062	16.6675		637	62.8603	20		637	62.8607	6		637	62.8602	0
638	7.073	71.8112		638	7.073	34.049		638	7.073	68.9372		638	7.073	47.1842		638	7.073	120.61		638	7.073	20.0493		638	62.8648	13		638	62.8652	9		638	62.8648	3
639	7.084	75.451		639	7.084	35.5131		639	7.084	80.5204		639	7.084	53.4216		639	7.084	135.107		639	7.084	24.1508		639	62.8694	11		639	62.8697	18		639	62.8693	8
640	7.095	78.8127		640	7.095	36.7492		640	7.095	92.6773		640	7.095	54.6666		640	7.095	144.669		640	7.095	29.1566		640	62.8739	12		640	62.8743	29		640	62.8739	8
641	7.106	80.3837		641	7.106	38.2295		641	7.106	102.438		641	7.106	50.3061		641	7.106	144.406		641	7.106	34.7289		641	62.8784	6		641	62.8788	25		641	62.8784	3
642	7.117	80.228		642	7.117	41.4088		642	7.117	107.134		642	7.117	42.5938		642	7.117	136.318		642	7.117	39.4395		642	62.883	7		642	62.8834	16		642	62.8829	5
643	7.128	78.6994		643	7.128	47.9787		643	7.128	105.734		643	7.128	35.281		643	7.128	126.22		643	7.128	41.3261		643	62.8875	14		643	62.8879	6		643	62.8875	10
644	7.139	75.9389		644	7.139	58.2136		644	7.139	99.5248		644	7.139	31.6285		644	7.139	117.851		644	7.139	39.5032		644	62.8921	14		644	62.8924	11		644	62.892	6
645	7.15	72.7688		645	7.15	70.5052		645	7.15	91.6993		645	7.15	33.2899		645	7.15	110.621		645	7.15	35.1541		645	62.8966	21		645	62.897	23		645	62.8966	7
646	7.161	71.0201		646	7.161	81.9421		646	7.161	85.569		646	7.161	39.6398		646	7.161	102.556		646	7.161	30.7965		646	62.9012	20		646	62.9015	26		646	62.9011	13
647	7.172	72.4586		647	7.172	89.7588		647	7.172	82.1771		647	7.172	48.1011		647	7.172	93.6436		647	7.172	28.3312		647	62.9057	9		647	62.9061	14		647	62.9057	5
648	7.183	77.0342		648	7.183	92.3499		648	7.183	79.8198		648	7.183	55.5762		648	7.183	86.0152		648	7.183	27.9486		648	62.9102	11		648	62.9106	6		648	62.9102	2
649	7.194	82.8347		649	7.194	89.1508		649	7.194	76.4707		649	7.194	60.4225		649	7.194	82.0689		649	7.194	28.5425		649	62.9148	12		649	62.9152	5		649	62.9147	5
650	7.205	87.0455		650	7.205	80.0972		650	7.205	72.5987		650	7.205	62.9677		650	7.205	82.4395		650	7.205	28.965		650	62.9193	16		650	62.9197	12		650	62.9193	5
651	7.216	88.0999		651	7.216	66.8188		651	7.216	71.0869		651	7.216	64.4036		651	7.216	85.6422		651	7.216	28.8313		651	62.9239	9		651	62.9242	14		651	62.9238	10
652	7.227	86.6014		652	7.227	53.1404		652	7.227	74.6875		652	7.227	65.4094		652	7.227	88.8507		652	7.227	28.4466		652	62.9284	5		652	62.9288	11		652	62.9284	13
653	7.238	84.228		653	7.238	43.7155		653	7.238	83.2798		653	7.238	65.5054		653	7.238	89.6899		653	7.238	28.3006		653	62.9329	16		653	62.9333	3		653	62.9329	52
654	7.249	82.1734		654	7.249	41.0984		654	7.249	93.0442		654	7.249	63.6407		654	7.249	87.8197		654	7.249	28.8238		654	62.9375	10		654	62.9379	4		654	62.9375	79
655	7.26	80.7681		655	7.26	44.7977		655	7.26	99.0838		655	7.26	59.8308		655	7.26	84.9563		655	7.26	29.9551		655	62.942	1		655	62.9424	19		655	62.942	75
656	7.271	80.725		656	7.271	51.9149		656	7.271	98.817		656	7.271	56.352		656	7.271	83.1781		656	7.271	31.3784		656	62.9466	1		656	62.9469	32		656	62.9465	59
657	7.282	83.9814		657	7.282	58.4563		657	7.282	92.7005		657	7.282	56.686		657	7.282	82.921		657	7.282	33.1124		657	62.9511	6		657	62.9515	28		657	62.9511	35
658	7.293	91.8433		658	7.293	61.0647		658	7.293	82.5119		658	7.293	62.5746		658	7.293	83.0762		658	7.293	35.7091		658	62.9557	4		658	62.956	10		658	62.9556	15
659	7.304	102.263		659	7.304	58.7073		659	7.304	70.1979		659	7.304	71.9614		659	7.304	82.7454		659	7.304	40.0989		659	62.9602	1		659	62.9606	1		659	62.9602	7
660	7.315	109.568		660	7.315	52.6583		660	7.315	58.3134		660	7.315	79.3708		660	7.315	82.5691		660	7.315	46.5836		660	62.9647	2		660	62.9651	0		660	62.9647	7
661	7.326	108.574		661	7.326	45.4837		661	7.326	49.8422		661	7.326	79.5172		661	7.326	83.3856		661	7.326	54.3884		661	62.9693	6		661	62.9697	8		661	62.9693	10
662	7.337	98.9586		662	7.337	39.3937		662	7.337	46.746		662	7.337	71.4585		662	7.337	84.9574		662	7.337	62.1652		662	62.9738	5		662	62.9742	10		662	62.9738	15
663	7.348	86.0794		663	7.348	35.8241		663	7.348	48.6474		663	7.348	59.6737		663	7.348	86.3913		663	7.348	67.9561		663	62.9784	9		663	62.9788	4		663	62.9783	25
664	7.359	76.5711		664	7.359	35.5387		664	7.359	53.6097		664	7.359	50.6429		664	7.359	87.6475		664	7.359	69.584		664	62.9829	7		664	62.9833	2		664	62.9829	44
665	7.37	73.7262		665	7.37	38.6548		665	7.37	60.2411		665	7.37	48.5038		665	7.37	89.4098		665	7.37	66.0148		665	62.9875	7		665	62.9878	3		665	62.9874	33
666	7.381	75.8798		666	7.381	44.2963		666	7.381	68.6528		666	7.381	53.3392		666	7.381	91.2924		666	7.381	58.8614		666	62.992	19		666	62.9924	2		666	62.992	18
667	7.392	78.3241		667	7.392	50.6518		667	7.392	78.9957		667	7.392	62.546		667	7.392	91.5526		667	7.392	51.5045		667	62.9966	18		667	62.9969	0		667	62.9965	12
668	7.403	76.7638		668	7.403	55.9157		668	7.403	89.2574		668	7.403	72.0286		668	7.403	89.3927		668	7.403	46.7723		668	63.0011	8		668	63.0015	2		668	63.0011	7
669	7.414	70.0698		669	7.414	59.7166		669	7.414	95.3262		669	7.414	77.9283		669	7.414	87.09		669	7.414	45.319		669	63.0056	3		669	63.006	0		669	63.0056	4
670	7.425	60.8134		670	7.425	62.7164		670	7.425	94.6789		670	7.425	78.6301		670	7.425	88.8364		670	7.425	45.5251		670	63.0102	9		670	63.0106	3		670	63.0102	1
671	7.436	52.8143		671	7.436	65.3556		671	7.436	89.6715		671	7.436	76.7188		671	7.436	97.2363		671	7.436	44.447		671	63.0147	7		671	63.0151	11		671	63.0147	2
672	7.447	48.2719		672	7.447	67.2698		672	7.447	86.0433		672	7.447	76.4914		672	7.447	110.733		672	7.447	40.1637		672	63.0193	2		672	63.0197	14		672	63.0192	1
673	7.458	46.8741		673	7.458	67.9257		673	7.458	87.62		673	7.458	79.3045		673	7.458	124.822		673	7.458	33.4514		673	63.0238	7		673	63.0242	3		673	63.0238	7
674	7.469	47.1598		674	7.469	67.1998		674	7.469	92.8989		674	7.469	82.0872		674	7.469	135.049		674	7.469	27.0596		674	63.0284	12		674	63.0288	6		674	63.0283	12
675	7.48	48.0912		675	7.48	65.9825		675	7.48	97.0881		675	7.48	81.1526		675	7.48	139.287		675	7.48	23.6291		675	63.0329	13		675	63.0333	15		675	63.0329	10
676	7.491	49.0647		676	7.491	65.5541		676	7.491	96.5516		676	7.491	76.0945		676	7.491	138.072		676	7.491	23.9666		676	63.0375	23		676	63.0378	8		676	63.0374	3
677	7.502	49.5237		677	7.502	66.7503		677	7.502	90.6815		677	7.502	69.2908		677	7.502	134.231		677	7.502	26.8464		677	63.042	15		677	63.0424	5		677	63.042	3
678	7.513	49.0514		678	7.513	69.1168		678	7.513	82.0808		678	7.513	63.109		678	7.513	131.549		678	7.513	29.9569		678	63.0466	3		678	63.0469	9		678	63.0465	27
679	7.524	48.4046		679	7.524	70.9953		679	7.524	75.1094		679	7.524	58.154		679	7.524	133.045		679	7.524	31.1506		679	63.0511	2		679	63.0515	4		679	63.0511	64
680	7.535	49.2169		680	7.535	70.2235		680	7.535	74.5065		680	7.535	54.4547		680	7.535	139.352		680	7.535	30.0825		680	63.0557	6		680	63.056	1		680	63.0556	62
681	7.546	52.5708		681	7.546	65.5138		681	7.546	82.5145		681	7.546	52.3699		681	7.546	148.357		681	7.546	28.5316		681	63.0602	8		681	63.0606	1		681	63.0602	57
682	7.557	58.047		682	7.557	57.6957		682	7.557	96.5202		682	7.557	51.8798		682	7.557	156.961		682	7.557	28.8608		682	63.0648	0		682	63.0651	2		682	63.0647	66
683	7.568	63.9989		683	7.568	49.604		683	7.568	110.188		683	7.568	51.9169		683	7.568	162.618		683	7.568	31.8958		683	63.0693	0		683	63.0697	0		683	63.0693	61
684	7.579	68.5595		684	7.579	44.2586		684	7.579	117.674		684	7.579	50.8711		684	7.579	165.244		684	7.579	36.1134		684	63.0738	0		684	63.0742	2		684	63.0738	49
685	7.59	70.2031		685	7.59	42.9482		685	7.59	116.968		685	7.59	48.2811		685	7.59	166.23		685	7.59	39.3903		685	63.0784	0		685	63.0788	15		685	63.0784	47
686	7.601	68.0766		686	7.601	44.6632		686	7.601	109.974		686	7.601	45.3663		686	7.601	165.703		686	7.601	40.93		686	63.0829	0		686	63.0833	16		686	63.0829	27
687	7.612	62.6497		687	7.612	46.7599		687	7.612	100.054		687	7.612	44.2523		687	7.612	161.234		687	7.612	41.3041		687	63.0875	0		687	63.0879	10		687	63.0875	10
688	7.623	55.8972		688	7.623	46.4782		688	7.623	90.69		688	7.623	46.2161		688	7.623	149.847		688	7.623	41.0042		688	63.092	2		688	63.0924	4		688	63.092	19
689	7.634	50.3094		689	7.634	43.0034		689	7.634	85.1162		689	7.634	50.5193		689	7.634	132.704		689	7.634	39.5077		689	63.0966	9		689	63.097	8		689	63.0965	24
690	7.646	47.4175		690	7.646	37.8533		690	7.646	84.726		690	7.646	54.705		690	7.646	115.606		690	7.646	36.1196		690	63.1011	5		690	63.1015	2		690	63.1011	17
691	7.657	47.4946		691	7.657	33.8447		691	7.657	87.1653		691	7.657	56.3764		691	7.657	106.085		691	7.657	31.1917		691	63.1057	1		691	63.1061	5		691	63.1056	19
692	7.668	49.9753		692	7.668	32.7717		692	7.668	87.2773		692	7.668	54.6513		692	7.668	108.024		692	7.668	26.2063		692	63.1102	0		692	63.1106	8		692	63.1102	14
693	7.679	53.9014		693	7.679	34.3489		693	7.679	81.1561		693	7.679	50.4252		693	7.679	119.03		693	7.679	22.7271		693	63.1148	1		693	63.1152	20		693	63.1147	4
694	7.69	58.0104		694	7.69	37.0599		694	7.69	69.9434		694	7.69	45.6483		694	7.69	132.374		694	7.69	21.3795		694	63.1193	0		694	63.1197	25		694	63.1193	11
695	7.701	61.1086		695	7.701	39.4713		695	7.701	58.2593		695	7.701	41.7081		695	7.701	141.146		695	7.701	21.8196		695	63.1239	0		695	63.1243	12		695	63.1238	8
696	7.712	62.4827		696	7.712	41.7178		696	7.712	50.4014		696	7.712	38.6908		696	7.712	141.767		696	7.712	23.4279		696	63.1284	0		696	63.1288	9		696	63.1284	5
697	7.723	62.1833		697	7.723	45.4487		697	7.723	47.8908		697	7.723	35.9489		697	7.723	134.642		697	7.723	25.5796		697	63.133	5		697	63.1334	4		697	63.1329	7
698	7.734	60.6599		698	7.734	52.2141		698	7.734	49.8369		698	7.734	33.1838		698	7.734	123.246		698	7.734	27.4384		698	63.1375	10		698	63.1379	5		698	63.1375	4
699	7.745	58.4854		699	7.745	61.4458		699	7.745	54.462		699	7.745	30.4728		699	7.745	111.247		699	7.745	28.239		699	63.1421	8		699	63.1425	19		699	63.142	0
700	7.756	56.3558		700	7.756	70.0818		700	7.756	59.7789		700	7.756	28.1098		700	7.756	101.165		700	7.756	27.7291		700	63.1466	13		700	63.147	65		700	63.1466	0
701	7.767	54.7328		701	7.767	74.5584		701	7.767	63.6481		701	7.767	26.3255		701	7.767	94.6783		701	7.767	26.4118		701	63.1512	76		701	63.1516	120		701	63.1511	0
702	7.778	53.0989		702	7.778	74.0335		702	7.778	64.4397		702	7.778	25.8725		702	7.778	93.5888		702	7.778	25.0439		702	63.1557	142		702	63.1561	141		702	63.1557	23
703	7.789	50.2954		703	7.789	70.705		703	7.789	62.123		703	7.789	27.4763		703	7.789	99.0077		703	7.789	23.9887		703	63.1603	108		703	63.1607	108		703	63.1602	98
704	7.8	45.9975		704	7.8	66.5354		704	7.8	58.5117		704	7.8	31.027		704	7.8	109.469		704	7.8	23.2794		704	63.1648	48		704	63.1652	87		704	63.1648	148
705	7.811	41.7228		705	7.811	61.1857		705	7.811	55.8128		705	7.811	35.1769		705	7.811	121.061		705	7.811	23.0996		705	63.1694	29		705	63.1698	70		705	63.1693	138
706	7.822	39.9295		706	7.822	53.6041		706	7.822	55.1445		706	7.822	37.8317		706	7.822	129.462		706	7.822	23.8275		706	63.1739	17		706	63.1743	62		706	63.1739	108
707	7.833	42.39		707	7.833	44.7913		707	7.833	56.2209		707	7.833	37.8408		707	7.833	133.027		707	7.833	25.5276		707	63.1785	7		707	63.1789	45		707	63.1784	68
708	7.844	48.7214		708	7.844	37.2442		708	7.844	57.8395		708	7.844	35.8496		708	7.844	133.965		708	7.844	27.4437		708	63.183	21		708	63.1834	20		708	63.183	46
709	7.855	56.6538		709	7.855	32.1809		709	7.855	58.8295		709	7.855	33.8569		709	7.855	136.375		709	7.855	28.6016		709	63.1876	24		709	63.188	3		709	63.1875	55
710	7.866	63.4472		710	7.866	29.2858		710	7.866	58.5836		710	7.866	33.5499		710	7.866	143.227		710	7.866	28.668		710	63.1921	21		710	63.1925	4		710	63.1921	48
711	7.877	67.1777		711	7.877	28.0636		711	7.877	56.9058		711	7.877	34.9698		711	7.877	153.949		711	7.877	28.2934		711	63.1967	18		711	63.1971	2		711	63.1967	29
712	7.888	67.1841		712	7.888	29.4151		712	7.888	53.9678		712	7.888	36.6499		712	7.888	164.294		712	7.888	28.319		712	63.2012	13		712	63.2016	8		712	63.2012	29
713	7.899	64.0539		713	7.899	34.3786		713	7.899	50.4509		713	7.899	36.9474		713	7.899	168.647		713	7.899	28.6357		713	63.2058	9		713	63.2062	19		713	63.2058	27
714	7.91	59.1257		714	7.91	42.2338		714	7.91	47.5237		714	7.91	35.2203		714	7.91	163.888		714	7.91	28.2441		714	63.2103	6		714	63.2107	16		714	63.2103	17
715	7.921	53.9973		715	7.921	49.8162		715	7.921	46.4438		715	7.921	31.9471		715	7.921	151.91		715	7.921	26.5624		715	63.2149	2		715	63.2153	17		715	63.2149	22
716	7.932	50.2171		716	7.932	53.5704		716	7.932	47.903		716	7.932	28.3687		716	7.932	138.37		716	7.932	24.5887		716	63.2195	0		716	63.2198	24		716	63.2194	48
717	7.943	49.3037		717	7.943	51.9406		717	7.943	51.7157		717	7.943	25.8522		717	7.943	129.103		717	7.943	24.1142		717	63.224	3		717	63.2244	20		717	63.224	51
718	7.954	52.1398		718	7.954	46.4325		718	7.954	56.8637		718	7.954	25.5023		718	7.954	127.552		718	7.954	26.3164		718	63.2286	10		718	63.2289	18		718	63.2285	31
719	7.965	57.8208		719	7.965	40.4319		719	7.965	61.7067		719	7.965	27.3006		719	7.965	133.697		719	7.965	30.8298		719	63.2331	13		719	63.2335	5		719	63.2331	9
720	7.976	63.8821		720	7.976	36.6662		720	7.976	64.4935		720	7.976	30.4954		720	7.976	143.609		720	7.976	36.3372		720	63.2377	4		720	63.238	1		720	63.2376	13
721	7.987	67.771		721	7.987	35.6012		721	7.987	64.2128		721	7.987	34.8245		721	7.987	150.566		721	7.987	41.3873		721	63.2422	0		721	63.2426	0		721	63.2422	25
722	7.998	68.1424		722	7.998	35.8332		722	7.998	61.6309		722	7.998	41.345		722	7.998	148.947		722	7.998	44.9548		722	63.2468	6		722	63.2471	3		722	63.2467	19
723	8.009	65.4357		723	8.009	36.1471		723	8.009	59.0227		723	8.009	51.2631		723	8.009	138.579		723	8.009	46.6617		723	63.2513	13		723	63.2517	10		723	63.2513	17
724	8.02	61.169		724	8.02	36.9938		724	8.02	58.1991		724	8.02	63.3443		724	8.02	125.207		724	8.02	46.8905		724	63.2559	8		724	63.2563	16		724	63.2558	13
725	8.031	56.889		725	8.031	40.0695		725	8.031	59.8532		725	8.031	73.3935		725	8.031	116.765		725	8.031	46.6121		725	63.2604	10		725	63.2608	12		725	63.2604	4
726	8.042	53.662		726	8.042	46.4511		726	8.042	64.4779		726	8.042	77.0378		726	8.042	118.238		726	8.042	46.4678		726	63.265	16		726	63.2654	12		726	63.265	8
727	8.053	51.949		727	8.053	54.9359		727	8.053	72.6756		727	8.053	72.9685		727	8.053	128.559		727	8.053	46.4292		727	63.2695	13		727	63.2699	7		727	63.2695	4
728	8.064	52.2802		728	8.064	62.5095		728	8.064	84.0138		728	8.064	63.346		728	8.064	141.7		728	8.064	46.319		728	63.2741	14		728	63.2745	1		728	63.2741	5
729	8.075	55.2102		729	8.075	66.3717		729	8.075	95.1974		729	8.075	51.6673		729	8.075	150.953		729	8.075	46.0826		729	63.2787	19		729	63.279	2		729	63.2786	19
730	8.086	60.4089		730	8.086	65.7768		730	8.086	101.259		730	8.086	41.0939		730	8.086	153.681		730	8.086	45.4334		730	63.2832	15		730	63.2836	5		730	63.2832	29
731	8.097	66.3604		731	8.097	61.7981		731	8.097	99.0415		731	8.097	33.833		731	8.097	152.162		731	8.097	43.7369		731	63.2878	16		731	63.2881	4		731	63.2877	39
732	8.108	70.7427		732	8.108	56.1028		732	8.108	89.4289		732	8.108	30.884		732	8.108	150.973		732	8.108	40.5642		732	63.2923	14		732	63.2927	6		732	63.2923	33
733	8.119	71.9577		733	8.119	50.1724		733	8.119	76.1617		733	8.119	31.7096		733	8.119	152.975		733	8.119	36.2013		733	63.2969	8		733	63.2973	6		733	63.2968	20
734	8.13	70.1255		734	8.13	45.8927		734	8.13	63.3665		734	8.13	34.5093		734	8.13	157.505		734	8.13	31.6812		734	63.3014	5		734	63.3018	11		734	63.3014	12
735	8.141	66.6648		735	8.141	45.6538		735	8.141	54.2226		735	8.141	36.9169		735	8.141	161.833		735	8.141	28.2576		735	63.306	17		735	63.3064	6		735	63.306	12
736	8.152	62.9896		736	8.152	51.0962		736	8.152	50.8461		736	8.152	37.6295		736	8.152	164.667		736	8.152	26.6961		736	63.3105	21		736	63.3109	1		736	63.3105	12
737	8.163	59.5723		737	8.163	61.6158		737	8.163	53.8903		737	8.163	37.1725		737	8.163	166.959		737	8.163	26.652		737	63.3151	16		737	63.3155	3		737	63.3151	11
738	8.174	56.4593		738	8.174	74.127		738	8.174	61.6705		738	8.174	37.1609		738	8.174	169.307		738	8.174	27.1195		738	63.3197	7		738	63.32	3		738	63.3196	8
739	8.185	53.9522		739	8.185	84.6309		739	8.185	70.054		739	8.185	38.5488		739	8.185	170.275		739	8.185	27.3566		739	63.3242	0		739	63.3246	4		739	63.3242	7
740	8.196	52.5878		740	8.196	89.6892		740	8.196	74.3872		740	8.196	40.8917		740	8.196	168.154		740	8.196	27.5477		740	63.3288	2		740	63.3291	2		740	63.3287	16
741	8.207	52.3433		741	8.207	87.436		741	8.207	72.772		741	8.207	43.1587		741	8.207	162.89		741	8.207	28.2433		741	63.3333	11		741	63.3337	6		741	63.3333	19
742	8.218	53.2488		742	8.218	78.4907		742	8.218	67.5153		742	8.218	45.1543		742	8.218	156.23		742	8.218	29.2812		742	63.3379	8		742	63.3383	14		742	63.3378	9
743	8.229	55.5217		743	8.229	66.3855		743	8.229	63.1		743	8.229	47.6584		743	8.229	150.113		743	8.229	29.7577		743	63.3424	8		743	63.3428	28		743	63.3424	5
744	8.24	59.3948		744	8.24	55.9178		744	8.24	62.7786		744	8.24	51.1059		744	8.24	145.768		744	8.24	28.8792		744	63.347	15		744	63.3474	23		744	63.347	5
745	8.251	64.3161		745	8.251	49.8738		745	8.251	66.4365		745	8.251	54.2553		745	8.251	143.667		745	8.251	26.615		745	63.3516	12		745	63.3519	10		745	63.3515	16
746	8.262	68.8051		746	8.262	47.9275		746	8.262	70.813		746	8.262	54.8374		746	8.262	143.837		746	8.262	23.5924		746	63.3561	30		746	63.3565	3		746	63.3561	17
747	8.273	71.6802		747	8.273	48.2647		747	8.273	71.9482		747	8.273	51.3202		747	8.273	145.936		747	8.273	20.8086		747	63.3607	25		747	63.361	1		747	63.3606	16
748	8.284	72.7548		748	8.284	50.0571		748	8.284	68.2751		748	8.284	44.0876		748	8.284	149.202		748	8.284	19.0672		748	63.3652	14		748	63.3656	8		748	63.3652	9
749	8.295	72.5178		749	8.295	53.0641		749	8.295	62.0206		749	8.295	35.5299		749	8.295	152.027		749	8.295	19.3224		749	63.3698	10		749	63.3702	9		749	63.3698	8
750	8.306	71.1865		750	8.306	55.9409		750	8.306	57.4343		750	8.306	28.8083		750	8.306	152.154		750	8.306	22.5155		750	63.3743	8		750	63.3747	8		750	63.3743	13
751	8.317	68.1874		751	8.317	56.1897		751	8.317	57.3009		751	8.317	26.165		751	8.317	147.98		751	8.317	29.1286		751	63.3789	10		751	63.3793	5		751	63.3789	3
752	8.328	63.1465		752	8.328	52.8296		752	8.328	60.8222		752	8.328	27.5375		752	8.328	141.663		752	8.328	38.0924		752	63.3835	5		752	63.3838	0		752	63.3834	0
753	8.339	56.7569		753	8.339	48.1262		753	8.339	64.9975		753	8.339	30.9163		753	8.339	139.017		753	8.339	46.1445		753	63.388	4		753	63.3884	0		753	63.388	3
754	8.35	51.1413		754	8.35	45.7087		754	8.35	67.6136		754	8.35	33.982		754	8.35	146.239		754	8.35	49.4031		754	63.3926	9		754	63.393	4		754	63.3925	6
755	8.361	48.4539		755	8.361	47.2966		755	8.361	68.8674		755	8.361	36.3968		755	8.361	163.932		755	8.361	46.2455		755	63.3971	7		755	63.3975	1		755	63.3971	5
756	8.372	49.4664		756	8.372	51.6904		756	8.372	70.5444		756	8.372	40.2157		756	8.372	185.758		756	8.372	38.9208		756	63.4017	6		756	63.4021	1		756	63.4017	0
757	8.383	53.1124		757	8.383	56.3896		757	8.383	73.8733		757	8.383	47.5075		757	8.383	201.785		757	8.383	31.5606		757	63.4063	3		757	63.4066	1		757	63.4062	2
758	8.394	58.0684		758	8.394	59.7531		758	8.394	78.4398		758	8.394	57.8527		758	8.394	204.906		758	8.394	26.851		758	63.4108	5		758	63.4112	4		758	63.4108	12
759	8.405	63.8444		759	8.405	61.3258		759	8.405	82.9877		759	8.405	68.0656		759	8.405	195.14		759	8.405	24.777		759	63.4154	7		759	63.4158	7		759	63.4153	9
760	8.416	70.094		760	8.416	60.8215		760	8.416	86.4927		760	8.416	74.4621		760	8.416	177.982		760	8.416	23.9878		760	63.4199	3		760	63.4203	11		760	63.4199	1
761	8.427	75.5927		761	8.427	57.6487		761	8.427	88.8935		761	8.427	75.3354		761	8.427	159.922		761	8.427	23.4886		761	63.4245	1		761	63.4249	4		761	63.4245	3
762	8.438	78.5725		762	8.438	52.3756		762	8.438	90.2928		762	8.438	71.4492		762	8.438	145.54		762	8.438	22.8869		762	63.4291	2		762	63.4294	0		762	63.429	2
763	8.449	78.1139		763	8.449	47.056		763	8.449	90.3334		763	8.449	64.5317		763	8.449	137.263		763	8.449	22.2205		763	63.4336	3		763	63.434	3		763	63.4336	11
764	8.46	74.8014		764	8.46	43.6572		764	8.46	88.3166		764	8.46	55.7314		764	8.46	134.974		764	8.46	21.5579		764	63.4382	0		764	63.4386	19		764	63.4381	15
765	8.471	69.8666		765	8.471	42.2894		765	8.471	83.8907		765	8.471	46.0627		765	8.471	136.39		765	8.471	21.1899		765	63.4427	6		765	63.4431	16		765	63.4427	10
766	8.482	64.628		766	8.482	41.3491		766	8.482	77.6358		766	8.482	37.3027		766	8.482	138.163		766	8.482	21.2715		766	63.4473	16		766	63.4477	7		766	63.4473	4
767	8.493	60.4302		767	8.493	38.9218		767	8.493	70.9843		767	8.493	32.133		767	8.493	137.832		767	8.493	21.5786		767	63.4519	12		767	63.4522	4		767	63.4518	0
768	8.504	58.9342		768	8.504	34.3681		768	8.504	65.5759		768	8.504	32.7077		768	8.504	135.54		768	8.504	21.8792		768	63.4564	0		768	63.4568	6		768	63.4564	3
769	8.515	60.9761		769	8.515	28.7255		769	8.515	62.6258		769	8.515	39.2702		769	8.515	133.263		769	8.515	22.3873		769	63.461	0		769	63.4614	3		769	63.461	9
770	8.526	65.1616		770	8.526	24.0133		770	8.526	62.1977		770	8.526	49.4335		770	8.526	133.245		770	8.526	23.6456		770	63.4656	2		770	63.4659	0		770	63.4655	9
771	8.537	68.0644		771	8.537	21.8222		771	8.537	63.2054		771	8.537	58.925		771	8.537	135.617		771	8.537	25.5582		771	63.4701	9		771	63.4705	8		771	63.4701	1
772	8.548	66.8415		772	8.548	22.2746		772	8.548	63.7978		772	8.548	63.5878		772	8.548	138.976		772	8.548	26.9362		772	63.4747	9		772	63.475	24		772	63.4746	0
773	8.559	61.815		773	8.559	24.9493		773	8.559	62.1442		773	8.559	61.4369		773	8.559	141.087		773	8.559	26.3188		773	63.4792	23		773	63.4796	24		773	63.4792	0
774	8.57	55.8102		774	8.57	29.9824		774	8.57	57.3192		774	8.57	53.6465		774	8.57	139.595		774	8.57	23.5112		774	63.4838	33		774	63.4842	17		774	63.4838	5
775	8.581	51.6798		775	8.581	38.1794		775	8.581	50.1864		775	8.581	43.2374		775	8.581	132.798		775	8.581	20.1591		775	63.4884	12		775	63.4887	11		775	63.4883	8
776	8.592	50.2717		776	8.592	48.977		776	8.592	43.2833		776	8.592	33.5377		776	8.592	120.868		776	8.592	18.9462		776	63.4929	3		776	63.4933	21		776	63.4929	5
777	8.603	51.479		777	8.603	58.7274		777	8.603	39.4372		777	8.603	27.1744		777	8.603	106.007		777	8.603	21.9586		777	63.4975	10		777	63.4979	34		777	63.4974	3
778	8.614	55.3759		778	8.614	62.4794		778	8.614	39.8644		778	8.614	25.6888		778	8.614	91.2791		778	8.614	29.3859		778	63.5021	11		778	63.5024	20		778	63.502	4
779	8.625	62.0893		779	8.625	58.4298		779	8.625	43.3089		779	8.625	28.8765		779	8.625	79.1441		779	8.625	38.9879		779	63.5066	11		779	63.507	22		779	63.5066	7
780	8.636	70.7626		780	8.636	49.7611		780	8.636	46.8037		780	8.636	34.5399		780	8.636	70.219		780	8.636	46.7546		780	63.5112	9		780	63.5115	32		780	63.5111	6
781	8.647	78.599		781	8.647	41.746		781	8.647	47.531		781	8.647	39.6233		781	8.647	63.9068		781	8.647	49.2048		781	63.5157	17		781	63.5161	13		781	63.5157	4
782	8.658	82.1353		782	8.658	37.363		782	8.658	44.7868		782	8.658	42.1796		782	8.658	59.6466		782	8.658	45.7961		782	63.5203	17		782	63.5207	3		782	63.5203	12
783	8.669	79.7846		783	8.669	36.1767		783	8.669	40.4963		783	8.669	42.3665		783	8.669	57.3		783	8.669	39.0929		783	63.5249	27		783	63.5252	22		783	63.5248	10
784	8.68	73.1452		784	8.68	36.4348		784	8.68	37.4503		784	8.68	41.4327		784	8.68	57.2456		784	8.68	32.5762		784	63.5294	16		784	63.5298	54		784	63.5294	3
785	8.691	65.2443		785	8.691	37.3708		785	8.691	37.1599		785	8.691	40.4779		785	8.691	59.691		785	8.691	28.2245		785	63.534	10		785	63.5344	72		785	63.534	1
786	8.702	58.2362		786	8.702	39.1363		786	8.702	39.3142		786	8.702	40.6338		786	8.702	64.6484		786	8.702	25.9973		786	63.5386	6		786	63.5389	70		786	63.5385	4
787	8.714	52.9305		787	8.714	42.3626		787	8.714	42.6315		787	8.714	43.0953		787	8.714	71.5815		787	8.714	24.8687		787	63.5431	8		787	63.5435	39		787	63.5431	5
788	8.724	49.7606		788	8.724	47.0144		788	8.724	45.8696		788	8.724	48.0033		788	8.724	79.5956		788	8.724	24.1385		788	63.5477	1		788	63.5481	25		788	63.5477	4
789	8.736	49.1647		789	8.736	52.6444		789	8.736	48.3135		789	8.736	53.1857		789	8.736	87.621		789	8.736	23.825		789	63.5523	13		789	63.5526	22		789	63.5522	13
790	8.747	50.6206		790	8.747	57.9759		790	8.747	50.0462		790	8.747	55.2327		790	8.747	94.9899		790	8.747	24.67		790	63.5568	23		790	63.5572	5		790	63.5568	20
791	8.758	52.5885		791	8.758	60.8795		791	8.758	51.6735		791	8.758	52.3242		791	8.758	101.243		791	8.758	27.8546		791	63.5614	13		791	63.5618	0		791	63.5613	14
792	8.769	53.6489		792	8.769	59.1975		792	8.769	54.0647		792	8.769	46.4209		792	8.769	106.308		792	8.769	34.4202		792	63.5659	7		792	63.5663	1		792	63.5659	7
793	8.78	54.3746		793	8.78	52.7988		793	8.78	57.421		793	8.78	41.9634		793	8.78	110.105		793	8.78	43.9606		793	63.5705	3		793	63.5709	7		793	63.5705	27
794	8.791	56.6865		794	8.791	44.3548		794	8.791	61.0267		794	8.791	42.1812		794	8.791	111.848		794	8.791	53.7399		794	63.5751	0		794	63.5755	14		794	63.575	32
795	8.802	61.078		795	8.802	37.4853		795	8.802	63.4095		795	8.802	46.5086		795	8.802	111.026		795	8.802	59.8904		795	63.5796	0		795	63.58	8		795	63.5796	28
796	8.813	64.9026		796	8.813	34.0456		796	8.813	63.5444		796	8.813	51.3226		796	8.813	108.349		796	8.813	60.2899		796	63.5842	3		796	63.5846	17		796	63.5842	25
797	8.824	64.1263		797	8.824	33.2604		797	8.824	61.8545		797	8.824	52.9956		797	8.824	105.018		797	8.824	56.0163		797	63.5888	0		797	63.5892	12		797	63.5887	28
798	8.835	57.5083		798	8.835	33.0203		798	8.835	60.3622		798	8.835	50.4317		798	8.835	101.323		798	8.835	49.721		798	63.5933	1		798	63.5937	4		798	63.5933	33
799	8.846	48.2161		799	8.846	31.724		799	8.846	61.287		799	8.846	44.968		799	8.846	96.3161		799	8.846	43.2683		799	63.5979	7		799	63.5983	0		799	63.5979	22
800	8.857	41.8025		800	8.857	29.114		800	8.857	65.2064		800	8.857	38.7033		800	8.857	89.9451		800	8.857	37.1157		800	63.6025	3		800	63.6029	3		800	63.6024	17
801	8.868	42.4126		801	8.868	26.2489		801	8.868	70.5111		801	8.868	33.1645		801	8.868	83.4776		801	8.868	31.3803		801	63.607	6		801	63.6074	1		801	63.607	10
802	8.879	50.7797		802	8.879	24.0389		802	8.879	75.0544		802	8.879	29.347		802	8.879	78.4505		802	8.879	26.6495		802	63.6116	14		802	63.612	0		802	63.6116	3
803	8.89	64.1978		803	8.89	22.834		803	8.89	77.4394		803	8.89	27.6722		803	8.89	75.1182		803	8.89	23.8822		803	63.6162	23		803	63.6166	3		803	63.6161	12
804	8.901	77.5709		804	8.901	22.6997		804	8.901	77.0337		804	8.901	27.6636		804	8.901	72.0538		804	8.901	23.6781		804	63.6207	30		804	63.6211	3		804	63.6207	17
805	8.912	85.1933		805	8.912	23.8634		805	8.912	73.8263		805	8.912	27.9397		805	8.912	67.5446		805	8.912	25.5357		805	63.6253	14		805	63.6257	12		805	63.6253	14
806	8.923	83.5093		806	8.923	27.141		806	8.923	68.9596		806	8.923	27.1678		806	8.923	61.3962		806	8.923	28.4169		806	63.6299	23		806	63.6303	17		806	63.6298	11
807	8.934	73.409		807	8.934	33.6188		807	8.934	64.6875		807	8.934	25.1712		807	8.934	55.281		807	8.934	31.7784		807	63.6344	56		807	63.6348	9		807	63.6344	8
808	8.945	60.2842		808	8.945	44.0358		808	8.945	63.2614		808	8.945	23.1863		808	8.945	51.5606		808	8.945	35.7886		808	63.639	57		808	63.6394	39		808	63.639	2
809	8.956	50.832		809	8.956	57.8532		809	8.956	65.2263		809	8.956	23.0557		809	8.956	51.9729		809	8.956	40.276		809	63.6436	49		809	63.644	102		809	63.6435	1
810	8.967	49.3102		810	8.967	72.2977		810	8.967	69.3727		810	8.967	25.9635		810	8.967	56.5157		810	8.967	44.1292		810	63.6482	60		810	63.6485	107		810	63.6481	2
811	8.978	55.975		811	8.978	82.8355		811	8.978	73.9577		811	8.978	31.3931		811	8.978	63.6273		811	8.978	46.0078		811	63.6527	79		811	63.6531	78		811	63.6527	4
812	8.989	67.6292		812	8.989	85.6583		812	8.989	78.4227		812	8.989	37.634		812	8.989	70.7593		812	8.989	45.3344		812	63.6573	75		812	63.6577	60		812	63.6573	5
813	9	79.4373		813	9	80.5415		813	9	83.6219		813	9	43.1736		813	9	75.7199		813	9	42.4563		813	63.6619	65		813	63.6622	47		813	63.6618	9
814	9.011	86.8953		814	9.011	71.1641		814	9.011	90.0712		814	9.011	47.9699		814	9.011	78.0314		814	9.011	38.2883		814	63.6664	62		814	63.6668	28		814	63.6664	3
815	9.022	87.2373		815	9.022	63.1367		815	9.022	96.1117		815	9.022	52.515		815	9.022	79.1151		815	9.022	34.0076		815	63.671	58		815	63.6714	17		815	63.671	4
816	9.033	80.3966		816	9.033	60.7267		816	9.033	98.9239		816	9.033	55.9375		816	9.033	81.1373		816	9.033	30.6944		816	63.6756	41		816	63.6759	4		816	63.6755	3
817	9.044	69.2687		817	9.044	64.468		817	9.044	97.329		817	9.044	56.0858		817	9.044	85.0105		817	9.044	28.8759		817	63.6801	32		817	63.6805	8		817	63.6801	3
818	9.055	58.2913		818	9.055	71.4896		818	9.055	93.6737		818	9.055	52.0291		818	9.055	89.1517		818	9.055	28.4751		818	63.6847	32		818	63.6851	12		818	63.6847	3
819	9.066	50.5839		819	9.066	77.7737		819	9.066	92.1396		819	9.066	45.7582		819	9.066	91.1503		819	9.066	29.2398		819	63.6893	18		819	63.6896	16		819	63.6892	1
820	9.077	46.1236		820	9.077	80.8446		820	9.077	94.5786		820	9.077	40.4902		820	9.077	90.2235		820	9.077	30.9967		820	63.6938	17		820	63.6942	16		820	63.6938	8
[truncated: 82,555 more rows]

## Sheet: Fig.1d
Measured Conc. (µM)	Ins(1,3,4,5,6)P5					InsP6					5-PP-InsP5
Day1	37.6587	42.7131	38.299			60.565	62.0018	60.0851			6.29059	6.25462	6.25955
[truncated: 3 more rows]

## Sheet: Fig.2a
#"-ESI EIC(408.8897) Scan Frag=140.0V 20200408-S1.d Smooth "				#"-ESI EIC(411.8998) Scan Frag=140.0V 20200408-S1.d Smooth "				#"-ESI EIC(408.8897) Scan Frag=140.0V 20200703-07.d Smooth "				#"-ESI EIC(411.8998) Scan Frag=140.0V 20200703-07.d Smooth "				#"-ESI EIC(368.9066) Scan Frag=140.0V 20200408-S1.d Smooth "				#"-ESI EIC(371.9166) Scan Frag=140.0V 20200408-S1.d Smooth "				#"-ESI EIC(328.9234) Scan Frag=140.0V 20200408-S3.d Smooth "				#"-ESI EIC(331.9335) Scan Frag=140.0V 20200408-S3.d Smooth "				#"-ESI EIC(368.9066) Scan Frag=140.0V 20200714-04.d Smooth "				#"-ESI EIC(371.9166) Scan Frag=140.0V 20200714-04.d Smooth "				#"-ESI EIC(368.9066) Scan Frag=140.0V 20200617-10.d Smooth "				#"-ESI EIC(371.9166) Scan Frag=140.0V 20200617-10.d Smooth "
[truncated: 3,176 more rows]

[truncated: 29 more sheets: Fig.2b, Fig.2c, Fig.2d, Fig.3, Fig.4a, Fig.4b, Fig.4c, Fig.5a&b, Fig.5c, Fig.6a, Fig. 6b, Fig.6g, Fig.6h, Fig.6i, Fig.6j, Sup Fig.3a, Sup Fig.5a-1, Sup Fig.5a-2, Sup Fig.5b, Sup Fig.5c …]
